# Supplementary material for: A systematic scoping review of the methodological approaches and effects of pesticide exposure on solitary bees
Source: PLoS One. 2021 May 14;16(5):e0251197. doi: 10.1371/journal.pone.0251197 (PMC8121328; doi:10.1371/journal.pone.0251197)
Supplement: S1 File — (XLSX) [file pone.0251197.s001.xlsx]

## Sheet: ST1 - PRISMA checklist
Section/topic	#	Checklist item	Reported on page #
TITLE - A systematic map of the effects of pesticide exposure on solitary bees
Title	1	Identify the report as a systematic review, meta-analysis, or both.	1
ABSTRACT
Structured summary	2	Provide a structured summary including, as applicable: background; objectives; data sources; study eligibility criteria, participants, and interventions; study appraisal and synthesis methods; results; limitations; conclusions and implications of key findings; systematic review registration number.	2 - 3
INTRODUCTION
Rationale	3	Describe the rationale for the review in the context of what is already known.	2, 4 - 7
Objectives	4	Provide an explicit statement of questions being addressed with reference to participants, interventions, comparisons, outcomes, and study design (PICOS).	7
METHODS
Protocol and registration	5	Indicate if a review protocol exists, if and where it can be accessed (e.g., Web address), and, if available, provide registration information including registration number.	8 - 11
Eligibility criteria	6	Specify study characteristics (e.g., PICOS, length of follow-up) and report characteristics (e.g., years considered, language, publication status) used as criteria for eligibility, giving rationale.	PECO criteria are included in Table 1.
Information sources	7	Describe all information sources (e.g., databases with dates of coverage, contact with study authors to identify additional studies) in the search and date last searched.	8 - 9
Search	8	Present full electronic search strategy for at least one database, including any limits used, such that it could be repeated.	8 - 9
Study selection	9	State the process for selecting studies (i.e., screening, eligibility, included in systematic review, and, if applicable, included in the meta-analysis).	9 - 10
Data collection process	10	Describe method of data extraction from reports (e.g., piloted forms, independently, in duplicate) and any processes for obtaining and confirming data from investigators.	9 - 10
Data items	11	List and define all variables for which data were sought (e.g., PICOS, funding sources) and any assumptions and simplifications made.	9 - 11
Risk of bias in individual studies	12	Describe methods used for assessing risk of bias of individual studies (including specification of whether this was done at the study or outcome level), and how this information is to be used in any data synthesis.	11
Summary measures	13	State the principal summary measures (e.g., risk ratio, difference in means).	n/a
Synthesis of results	14	Describe the methods of handling data and combining results of studies, if done, including measures of consistency (e.g., I2) for each meta-analysis.	n/a
Page 1 of 2
Section/topic	#	Checklist item	Reported on page #
Risk of bias across studies	15	Specify any assessment of risk of bias that may affect the cumulative evidence (e.g., publication bias, selective reporting within studies).	n/a
Additional analyses	16	Describe methods of additional analyses (e.g., sensitivity or subgroup analyses, meta-regression), if done, indicating which were pre-specified.	n/a
RESULTS
Study selection	17	Give numbers of studies screened, assessed for eligibility, and included in the review, with reasons for exclusions at each stage, ideally with a flow diagram.	11 - 21, PRISMA flow diagram included (Figure 2)
Study characteristics	18	For each study, present characteristics for which data were extracted (e.g., study size, PICOS, follow-up period) and provide the citations.	11 - 33 Figures (2-7) and Tables (2-6) supported by more detailed Supplementary Tables (1 & 2)
Risk of bias within studies	19	Present data on risk of bias of each study and, if available, any outcome level assessment (see item 12).	n/a
Results of individual studies	20	For all outcomes considered (benefits or harms), present, for each study: (a) simple summary data for each intervention group (b) effect estimates and confidence intervals, ideally with a forest plot.	n/a
Synthesis of results	21	Present results of each meta-analysis done, including confidence intervals and measures of consistency.	n/a
Risk of bias across studies	22	Present results of any assessment of risk of bias across studies (see Item 15).	n/a
Additional analysis	23	Give results of additional analyses, if done (e.g., sensitivity or subgroup analyses, meta-regression [see Item 16]).	n/a
DISCUSSION
Summary of evidence	24	Summarize the main findings including the strength of evidence for each main outcome; consider their relevance to key groups (e.g., healthcare providers, users, and policy makers).	29 - 30
Limitations	25	Discuss limitations at study and outcome level (e.g., risk of bias), and at review-level (e.g., incomplete retrieval of identified research, reporting bias).	29 - 37
Conclusions	26	Provide a general interpretation of the results in the context of other evidence, and implications for future research.	29 - 37
FUNDING
Funding	27	Describe sources of funding for the systematic review and other support (e.g., supply of data); role of funders for the systematic review.	Funding statement
From: Moher D, Liberati A, Tetzlaff J, Altman DG, The PRISMA Group (2009). Preferred Reporting Items for Systematic Reviews and Meta-Analyses: The PRISMA Statement. PLoS Med 6(6): e1000097. doi:10.1371/journal.pmed1000097
		For more information, visit: www.prisma-statement.org.
		Page 2 of 2

## Sheet: ST2 - Literature search results
Publications	ProQuest	Web of Science	Google Scholar	Reference mining	Bee source	Peer-reviewed (Y/N)	Supporting Information	PECOS relevant (Y/N)	Relevant to Pesticide Effects on Solitary Bees	Relevant to Pesticide Effects on Wild Bee Populations	Not Relevant	Lethal Effects on Immatures	Lethal Effects on Adults	Sublethal Effects on Immatures	Sublethal Effects on Adults	Wild Bee Population Effects
Abbott, V.A.; Nadeau, J.L.; Higo, H.A.; Winston, M.L. Lethal and sublethal effects of imidacloprid on Osmia lignaria and clothianidin on Megachile rotundata (Hymenoptera: Megachilidae). Journal of Economic Entomology. 2008, 101, 784-796, doi:https://doi.org/10.1603/0022-0493(2008)101[784:Laseoi]2.0.Co;2.		X			Canada	Y		Y	X					X
Abdourahime, H.; Arena, M.; Auteri, D.; Barmaz, S.; Ctverackova, L.; De Lentdecker, C.; Ippolito, A.; Kardassi, D.; Messinetti, S.; Molnar, T., et al. Peer review of the pesticide risk assessment for the active substance sulfoxaflor in light of confirmatory data submitted. EFSA Journal. 2019, 17, doi:https://doi.org/10.2903/j.efsa.2019.5633.		X				Y	X	N			Risk assessment
Ahmad, Z.; Johansen, C. Selective toxicity of carbophenothion and trichlorfon to the honey bee and the alfalfa leafcutting bee. Environmental Entomology. 1973, 2, 27-30.			X		U.S.A.	Y		Y					X
Alix, A.; Garrido, C. Monitoring effects of pesticides on pollinators - a review of methods and outcomes by the ICPPR working group. In Hazards of Pesticides to Bees: 12th International Symposium of the ICPPR Bee Protection Group, Oomen, P.A., Pistorius, J., Eds. 2015; Vol. 450, pp. 284-295.		X				N	X	N			Conference symposium, not peer-reviewed
Alkassab, A.T.; Kirchner, W.H. Sublethal exposure to neonicotinoids and related side effects on insect pollinators: honeybees, bumblebees, and solitary bees. Journal of Plant Diseases and Protection. 2017, 124, 1-30, doi:https://doi.org/10.1007/s41348-016-0041-0.		X				Y	X	N			Literature review
Alkassab, A.T.; Kunz, N.; Bischoff, G.; Pistorius, J. Comparing response of buff-tailed bumblebees and red mason bees to application of a thiacloprid-prochloraz mixture under semi-field conditions. Ecotoxicology. 2020, 10.1007/s10646-020-02223-2, doi:10.1007/s10646-020-02223-2.		X			Germany	Y		Y	X					X	X
Anderson, N.L.; Harmon-Threatt, A.N. Chronic contact with realistic soil concentrations of imidacloprid affects the mass, immature development speed, and adult longevity of solitary bees. Scientific Reports. 2019, 9, doi:https://doi.org/10.1038/s41598-019-40031-9.		X			U.S.A.	Y		Y	X					X
Anonymous. Pesticides and Bees: EFSA Finalises New Guidance. World Food Regulation Review. 2013, 23, 5-6.	X					Y	X	N			Risk assessment
Arena, M.; Sgolastra, F. A meta-analysis comparing the sensitivity of bees to pesticides. Ecotoxicology. 2014, 23, 324-334, doi:10.1007/s10646-014-1190-1.				Lewis and Tzilivakis 2019		Y	X	N			Meta-analysis
Artz, D.R.; Pitts-Singer, T.L. Effects of fungicide and adjuvant sprays on nesting behavior in two managed solitary bees, Osmia lignaria and Megachile rotundata. PLoS ONE. 2015, 10, doi:https://doi.org/10.1371/journal.pone.0135688.		X			U.S.A.	Y		Y	X						X
Azpiazu, C.; Bosch, J.; Vinuela, E.; Medrzycki, P.; Teper, D.; Sgolastra, F. Chronic oral exposure to field-realistic pesticide combinations via pollen and nectar: effects on feeding and thermal performance in a solitary bee. Scientific Reports. 2019, 9, doi:https://doi.org/10.1038/s41598-019-50255-4.		X			Poland	Y		Y	X						X
Beadle, K.; Singh, K.S.; Troczka, B.J.; Randall, E.; Zaworra, M.; Zimmer, C.T.; Hayward, A.; Reid, R.; Kor, L.; Kohler, M., et al. Genomic insights into neonicotinoid sensitivity in the solitary bee Osmia bicornis. Plos Genetics. 2019, 15, doi:10.1371/journal.pgen.1007903.			X		Germany	Y		Y	X				X
Belsky, J.; Joshi, N.K. Impact of biotic and abiotic stressors on managed and feral bees. Insects. 2019, 10, doi:10.3390/insects10080233.			X			Y	X	N			Literature review
Bernauer, O.M.; Gaines-Day, H.R.; Steffan, S.A. Colonies of Bumble Bees ( Bombus impatiens) Produce Fewer Workers, Less Bee Biomass, and Have Smaller Mother Queens Following Fungicide Exposure. Insects. 2015, 6, 478-488, doi:10.3390/insects6020478.		X				Y		N			Not target species
Biddinger, D.J.; Robertson, J.L.; Mullin, C.; Frazier, J.; Ashcraft, S.A.; Rajotte, E.G.; Joshi, N.K.; Vaughn, M. Comparative toxicities and synergism of apple orchard pesticides to Apis mellifera (L.) and Osmia cornifrons (Radoszkowski). PLoS ONE. 2013, 8, doi:10.1371/journal.pone.0072587.				Lewis and Tzilivakis 2019	U.S.A.	Y		Y	X				X
Bireley, R.; Borges, S.; Cham, K.; Epstein, D.; Garber, K.; Hart, C.; Hou, W.; Ippolito, A.; Pistorius, J.; Poulsen, V., et al. Preface: workshop on pesticide exposure assessment paradigm for non-Apis bees. Environmental Entomology. 2019, 48, 1-3.			X			Y		N			Conference procedings
Blacquiere, T.; Smagghe, G.; van Gestel, C.A.M.; Mommaerts, V. Neonicotinoids in bees: a review on concentrations, side-effects and risk assessment. Ecotoxicology. 2012, 21, 973-992, doi:10.1007/s10646-012-0863-x.		X				Y	X	N			Literature review
Blitzer, E.J.; Gibbs, J.; Park, M.G.; Danforth, B.N. Pollination services for apple are dependent on diverse wild bee communities. Agriculture Ecosystems & Environment. 2016, 221, 1-7, doi:10.1016/j.agee.2016.01.004.			X			Y		N			No pesticide exposure-effects data
Bosch, J.; Kemp, W.P. How to manage the blue orchard bee as an orchard pollinator; Sustainable Agriculture Network: Beltsville, MD, 2001; pp 1-89.			X			N		N			No pesticide exposure-effects data
Boyle, N.K.; Pitts-Singer, T.L.; Abbott, J.; Alix, A.; Cox-Foster, D.L.; Hinarejos, S.; Lehmann, D.M.; Morandin, L.; O'Neill, B.; Raine, N.E., et al. Workshop on pesticide exposure assessment paradigm for non-Apis bees: foundation and summaries. Environmental Entomology. 2019, 48, 4-11, doi:https://doi.org/10.1093/ee/nvy103.			X			Y		N			Conference procedings
Brandt, A.; Hohnheiser, B.; Sgolastra, F.; Bosch, J.; Meixner, M.D.; Buchler, R. Immunosuppression response to the neonicotinoid insecticide thiacloprid in females and males of the red mason bee Osmia bicornis L. Scientific Reports. 2020, 10, 4670, doi:10.1038/s41598-020-61445-w.			X		Italy	Y		Y	X						X
Brittain, C.; Potts, S.G. The potential impacts of insecticides on the life-history traits of bees and the consequences for pollination. Basic and Applied Ecology. 2011, 12, 321-331, doi:https://doi.org/10.1016/j.baae.2010.12.004.			X			Y	X	N			Literature review
Cane, J.H. Adult pollen diet essential for egg maturation by a solitary Osmia bee. Journal of Insect Physiology. 2016, 95, 105-109, doi:https://doi.org/10.1016/j.jinsphys.2016.09.011.			X			Y	X	N			No pesticide exposure-effects data
Cane, J.H.; Griswold, T.; Parker, F.D. Substrates and materials used for nesting by North American Osmia bees (Hymenoptera: Apiformes: Megachilidae). Annals of the Entomological Society of America. 2007, 100, 350-358, doi:https://doi.org/10.1603/0013-8746(2007)100[350:SAMUFN]2.0.CO;2.			X			Y	X	N			No pesticide exposure-effects data
Carnesecchi, E.; Svendsen, C.; Lasagni, S.; Grech, A.; Quignot, N.; Amzal, B.; Toma, C.; Tosi, S.; Rortais, A.; Cortinas-Abrahantes, J., et al. Investigating combined toxicity of binary mixtures in bees: meta-analysis of laboratory tests, modelling, mechanistic basis and implications for risk assessment. Environment International. 2019, 133, doi:https://doi.org/10.1016/j.envint.2019.105256.		X				Y	X	N			Meta-analysis
Caron, D.M.; Connor, L.J. Honey bee biology and beekeeping; Wicwas Press LLC: Kalamazoo, MI, 2013; pp. 368.			X			N		N			Not target species
Castilhos, D.; Bergamo, G.C.; Gramacho, K.P.; Goncalves, L.S. Bee colony losses in Brazil: a 5-year online survey. Apidologie. 2019, 50, 263-272, doi:10.1007/s13592-019-00642-7.	X					Y		N			Not target species
Centrella, M.; Russo, L.; Ramirez, N.M.; Eitzer, B.; van Dyke, M.; Danforth, B.; Poveda, K. Diet diversity and pesticide risk mediate the negative effects of land use change on solitary bee offspring production. Journal of Applied Ecology. 2020, 10.1111/1365-2664.13600, doi:10.1111/1365-2664.13600.					U.S.A.	Y	X	N			No untreated, concurrent control
Chan, D.S.W.; Prosser, R.S.; Rodriguez-Gil, J.L.; Raine, N.E. Assessment of risk to hoary squash bees (Peponapis pruinosa) and other ground-nesting bees from systemic insecticides in agricultural soil. Scientific Reports. 2019, 9, doi:https://doi.org/10.1038/s41598-019-47805-1.		X				Y		N			Not target species
Charnetski, W.A. Toxicity of insecticides to the alfalfa leafcutter bee, Megachile rotundata F. (Hymenoptera: Megachilidae), established by three evaluation methods. The Canadian Entomologist. 1988, 120, 297-305, doi:DOI: https://doi.org/10.4039/Ent120297-4.			X		Canada	Y		Y	X						X
Como, F.; Carnesecchi, E.; Volani, S.; Dorne, J.L.; Richardson, J.; Bassan, A.; Pavan, M.; Benfenati, E. Predicting acute contact toxicity of pesticides in honeybees (Apis mellifera) through a k-nearest neighbor model. Chemosphere. 2017, 166, 438-444, doi:10.1016/j.chemosphere.2016.09.092.		X				Y		N			Not target species
Cullen, M.G.; Thompson, L.J.; Carolan, J.C.; Stout, J.C.; Stanley, D.A. Fungicides, herbicides and bees: a systematic review of existing research and methods. PLoS ONE. 2019, 14, e0225743, doi:10.1371/journal.pone.0225743.			X			Y	X	N			Literature review
Devillers, J.; Decourtye, A.; Budzinski, H.; Pham-Delegue, M.H.; Cluzeau, S.; Maurin, G. Comparative toxicity and hazards of pesticides to Apis and non-Apis bees. A chemometrical study. Sar and Qsar in Environmental Research. 2003, 14, 389-403, doi:10.1080/10629360310001623980.			X			Y	X	N			Meta-analysis
Dharampal, P.S.; Carlson, C.M.; Diaz-Garcia, L.; Steffan, S.A. In vitro rearing of solitary bees: a tool for assessing larval risk factors. Journal of Visualized Experiments. 2018, https://doi.org/10.3791/57876, doi:https://doi.org/10.3791/57876.		X				Y	X	N			No pesticide exposure-effects data
Dietzsch, A.C.; Kunz, N.; Wirtz, I.P.; Stahler, M.; Heimbach, U.; Pistorius, J. Does winter oilseed rape grown from clothianidin-coated seeds affect experimental populations of mason bees and bumblebees? A semi-field and field study. Journal of Consumer Protection and Food Safety. 2019, 14, 223-238, doi:https://doi.org/10.1007/s00003-019-01225-5.		X			Germany	Y		Y	X						X
Eeraerts, M.; Pisman, M.; Vanderhaegen, R.; Meeus, I.; Smagghe, G. Recommendations for standardized oral toxicity test protocols for larvae of solitary bees, Osmia spp. Apidologie. 2019, https://doi.org/10.1007/s13592-019-00704-w, doi:https://doi.org/10.1007/s13592-019-00704-w.			X			Y	X	N			No pesticide exposure-effects data
EFSA. Conclusion on the peer review of the pesticide risk assessment for bees for the active substance clothianidin. EFSA Journal. 2013b, 11, 58, doi:10.2903/j.efsa.2013.3066.			X			Y	X	N			Agency report
EFSA. Conclusion on the peer review of the pesticide risk assessment for bees for the active substance fipronil. EFSA Journal. 2013e, 11, 51, doi:10.2903/j.efsa.2013.3158.			X			Y	X	N			Agency report
EFSA. Conclusion on the peer review of the pesticide risk assessment for bees for the active substance imidacloprid. EFSA Journal. 2013d, 11, 55, doi:10.2903/j.efsa.2013.3068.				Lewis and Tzilivakis 2019		Y	X	N			Agency report
EFSA. Conclusion on the peer review of the pesticide risk assessment for bees for the active substance thiamethoxam. EFSA Journal. 2013c, 11, 68, doi:10.2903/j.efsa.2013.3067.			X			Y	X	N			Agency report
EFSA. EFSA guidance document on the risk assessment of plant protection products on bees (Apis mellifera, Bombus spp. and solitary bees). EFSA Journal. 2013a, 11, 268, doi:10.2903/j.efsa.2013.3295.			X			Y	X	N			Agency report
EFSA. Outcome of the second round of public consultation on the draft guidance document on the risk assessment of plant protection products on bees (Apis mellifera, Bombus spp. and solitary bees); Parma, Italy, 2013f; p 74.			X			Y	X	N			Agency report
EFSA. Scientific opinion on the science behind the development of a risk assessment of plant protection products on bees (Apis mellifera, Bombus spp. and solitary bees). EFSA Journal. 2012, 10, 275, doi:10.2903/j.efsa.2012.2668.			X			Y	X	N			Agency report
Elston, C.; Thompson, H.M.; Walters, K.F.A. Sub-lethal effects of thiamethoxam, a neonicotinoid pesticide, and propiconazole, a DMI fungicide, on colony initiation in bumblebee (Bombus terrestris) micro-colonies. Apidologie. 2013, 44, 563-574, doi:10.1007/s13592-013-0206-9.		X				Y		N			Not target species
Evans, A.N.; Llanos, J.E.M.; Kunin, W.E.; Evison, S.E.F. Indirect effects of agricultural pesticide use on parasite prevalence in wild pollinators. Agriculture Ecosystems & Environment. 2018, 258, 40-48, doi:https://doi.org/10.1016/j.agee.2018.02.002.		X				Y		N			No pesticide exposure-effects data
Everaars, J.; Settele, J.; Dormann, C.F. Fragmentation of nest and foraging habitat affects time budgets of solitary bees, their fitness and pollination services, depending on traits: Results from an individual-based model. PLoS ONE. 2018, 13, doi:https://doi.org/10.1371/journal.pone.0188269.	X					Y		N			No pesticide exposure-effects data
Farooqi, M.A.; Mansoor-ul-Hasan; Arshad, M. Toxicity of Three Commonly Used Nicotinoids and Spinosad to Apis mellifera L. (Hymenoptera: Apidae) Using Surface Residual Bioassays. Pakistan Journal of Zoology. 2016, 48, 1983-1987.		X				N		N			Not target species
Ferrazzi, P.; Elia, E. Teflubenzuron effects on the red mason bee: a preliminary test set up in microcosm. Bulletin of Insectology. 2003, 56, 165-168.	X				Italy	Y		Y	X					X
Frazier, J.; Pflugfleder, J.; Aupinel, P.; Decourtye, A.; Ellis, J.; Scott-Dupree, C.; Huang, Z.; Thompson, H.; Bachman, P.; Dinter, A., et al. Assessing effects through laboratory toxicity testing. In Pesticide Risk Assessment for Pollinators, Fischer, D., Moriarty, T., Eds. 2014; https://doi.org/pp. 74-93.		X				N		N			Book chapter
George, D.A.; Rincker, C.M.; Johansen, C.A. Insecticide toxicity to the leafcutting bee and alkali bee and their exposure to residues in alfalfa. In Proceedings of Abstracts of Papers of the American Chemical Society; pp. 40-PEST.		X				N		N			Conference abstract only, not peer-reviewed
Gradish, A.E.; Scott-Dupree, C.D.; Cutler, G.C. Susceptibility of Megachile rotundata to insecticides used in wild blueberry production in Atlantic Canada. Journal of Pest Science. 2012, 85, 133-140, doi:10.1007/s10340-011-0391-0.		X			Canada	Y		Y	X				X	X
Grassl, J.; Holt, S.; Cremen, N.; Peso, M.; Hahne, D.; Baer, B. Synergistic effects of pathogen and pesticide exposure on honey bee (Apis mellifera) survival and immunity. Journal of Invertebrate Pathology. 2018, 159, 78-86, doi:10.1016/j.jip.2018.10.005.			X			Y		N			Not target species
Hayward, A.; Beadle, K.; Singh, K.S.; Exeler, N.; Zaworra, M.; Almanza, M.T.; Nikolakis, A.; Garside, C.; Glaubitz, J.; Bass, C., et al. The leafcutter bee, Megachile rotundata, is more sensitive to N-cyanoamidine neonicotinoid and butenolide insecticides than other managed bees. Nature Ecology & Evolution. 2019, 3, 1521-1524, doi:10.1038/s41559-019-1011-2.			X		Germany	Y		Y	X				X
Heard, M.S.; Baas, J.; Dorne, J.L.; Lahive, E.; Robinson, A.G.; Rortais, A.; Spurgeon, D.J.; Svendsen, C.; Hesketh, H. Comparative toxicity of pesticides and environmental contaminants in bees: are honey bees a useful proxy for wild bee species? Science of the Total Environment. 2017, 578, 357-365, doi:https://doi.org/10.1016/j.scitotenv.2016.10.180.		X			Germany	Y		Y	X				X
Helson, B.V.; Barber, K.N.; Kingsbury, P.D. Laboratory toxicology of six forestry insecticides to four species of bee (Hymenoptera: Apoidea). Archives of Environmental Contamination and Toxicology. 1994, 27, 107-114.	X				Canada	Y		Y	X				X
Hinarejos, S.; Abbott, J.; Alix, A.; Bibek, S.; Cabrera, A.; Joseph, T.; O'Neill, B.; Singh, R.; Thompson, H. Non-Apis bee exposure workshop: industry participants’ view. Environmental Entomology. 2019, 48, 49-52, doi:10.1093/ee/nvy138.				Sgolastra et al. 2019		Y		N			Conference procedings
Hladik, M.L.; Vandever, M.; Smalling, K.L. Exposure of native bees foraging in an agricultural landscape to current-use pesticides. Science of the Total Environment. 2016, 542, 469-477, doi:10.1016/j.scitotenv.2015.10.077.			X			Y	X	N			No pesticide exposure-effects data
Hodgson, E.W.; Pitts-Singer, T.L.; Barbour, J.D. Effects of the insect growth regulator, novaluron on immature alfalfa leafcutting bees, Megachile rotundata. Journal of Insect Science. 2011, 11, doi:http://dx.doi.org/10.1673%2F031.011.0143.	X				U.S.A.	Y		Y	X					X	X
Hopwood, J.; Code, A.; Vaughan, M.; Biddinger, D.; Shepher, M.; Hoffman Black, S.; Lee-Mader, E.; Mazzacano, C. How neonicotinoids can kill bees: the science behind the role these insecticides play in harming bees; Portland, OR, 2016; p 76.			X			N	X	N			No pesticide exposure-effects data
Human, H.; Archer, C.R.; du Rand, E.E.; Pirk, C.W.W.; Nicolson, S.W. Resistance of developing honeybee larvae during chronic exposure to dietary nicotine. Journal of Insect Physiology. 2014, 69, 74-79, doi:10.1016/j.jinsphys.2014.03.012.		X				N		N			Not target species
Huntzinger, C.I.; James, R.R.; Bosch, J.; Kemp, W.P. Fungicide tests on adult alfalfa leafcutting bees (Hymenoptera: Megachilidae). Journal of Economic Entomology. 2008b, 101, 1088-1094, doi:http://dx.doi.org/10.1603/0022-0493(2008)101[1088:FTOAAL]2.0.CO;2;.		X			U.S.A.	Y		Y	X						X
Huntzinger, C.I.; James, R.R.; Bosch, J.; Kemp, W.P. Laboratory bioassays to evaluate fungicides for chalkbrood control in larvae of the alfalfa leafcutting bee (Hymenoptera : Megachilidae). Journal of Economic Entomology. 2008a, 101, 660-667, doi:https://doi.org/10.1603/0022-0493(2008)101[660:Lbteff]2.0.Co;2.	X				U.S.A.	Y		Y	X					X
IPBES. The assessment report on pollinators, pollination and food production; Secretariat of the Intergovernmental Science-Policy Platform on Biodiversity and Ecosystem Services: Bonn, Germany, 2016; p 552.			X			N		N			Literature review
Jacob, C.R.O.; Soares, H.M.; Nocelli, R.C.F.; Malaspina, O. Impact of fipronil on the mushroom bodies of the stingless bee Scaptotrigona postica. Pest Management Science. 2015, 71, 114-122, doi:10.1002/ps.3776.		X				Y		N			Not target species
Jin, N.X.; Klein, S.; Leimig, F.; Bischoff, G.; Menzel, R. The neonicotinoid clothianidin interferes with navigation of the solitary bee Osmia cornuta in a laboratory test. Journal of Experimental Biology. 2015, 218, 2821-2825, doi:https://doi.org/10.1242/jeb.123612.		X			Germany	Y		Y	X						X
Johansen, C.A. Behavior of pollinators following insecticide exposure. American Bee Journal. 1984, 124, 225-227.	X					Y	X	N			Literature review
Johansen, C.A.; Mayer, D.F.; Eves, J.D.; Kious, C.W. Pesticides and bees. Environmental Entomology. 1983, 12, 1513-1518.	X				U.S.A.	Y		Y	X						X
Johansen, C.A.; Rincker, C.M.; George, D.A.; Mayer, D.F.; Kous, C.W. Effects of aldicarb and its biologically active metabolites on bees. Environmental Entomology. 1984, 13, 1386-1398.	X				U.S.A.	Y		Y	X			X	X	X	X
Konrad, R.; Ferry, N.; Gatehouse, A.M.R.; Babendreier, D. Potential effects of oilseed rape expressing oryzacystatin-1 (oc-1) and of purified insecticidal proteins on larvae of the solitary bee Osmia bicornis. PLoS ONE. 2008, 3, 1-8, doi:10.1371/journal.pone.0002664.			X		Germany	Y		Y	X					X
Kopec, K.; Burd, L.A. Pollinators in peril: a systematic status review of North American and Hawaiian native bees; Center for biological diversity: 2017; pp 1-14.			X			Y	X	N			Literature review
Kopit, A.M.; Pitts-Singer, T.L. Routes of pesticide exposure in solitary, cavity-nesting bees. Environmental Entomology. 2018, 47, 499-510, doi:https://doi.org/10.1093/ee/nvy034.		X				Y	X	N			Literature review
Kunz, N.; Frommberger, M.; Dietzsch, A.C.; Wirtz, I.P.; Stahler, M.; Frey, E.; Illies, I.; Dyrba, W.; Alkassab, A.; Pistorius, J. Neonicotinoids and bees: a large scale field study investigating residues and effects on honeybees, bumblebees and solitary bees in oilseed rape grown from clothianidin-treated seed. In Hazards of Pesticides to Bees: 12th International Symposium of the ICPPR Bee Protec…		X				N	X	N			Conference symposium, not peer-reviewed
Ladurner, E.; Bosch, J.; Kemp, W.P.; Maini, S. Assessing delayed and acute toxicity of five formulated fungicides to Osmia lignaria Say and Apis mellifera. Apidologie. 2005, 36, 449-460, doi:https://doi.org/10.1051/apido:2005032.		X			U.S.A.	Y		Y	X				X
Ladurner, E.; Bosch, J.; Kemp, W.P.; Maini, S. Foraging and nesting behavior of Osmia lignaria (Hymenoptera : Megachilidae) in the presence of fungicides: cage studies. Journal of Economic Entomology. 2008, 101, 647-653, doi:https://doi.org/10.1603/0022-0493(2008)101[647:Fanboo]2.0.Co;2.		X			U.S.A.	Y		Y	X						X
Ladurner, E.; Bosch, J.; Maini, S.; Kemp, W.P. A method to feed individual bees (Hymenoptera : Apiformes) known amounts of pesticides. Apidologie. 2003, 34, 597-602, doi:10.1051/apido:2003055.				EFSA 2012		Y		N			No pesticide exposure-effects data
Lewis, K.A.; Tzilivakis, J. Wild bee toxicity data for pesticide risk assessments. Data. 2019, 4, doi:10.3390/data4030098.			X			Y	X	N			Meta-analysis
Longing, S.D.; Peterson, E.M.; Jewett, C.T.; Rendon, B.M.; Discua, S.A.; Wooten, K.J.; Subbiah, S.; Smith, P.N.; McIntyre, N.E. Exposure of foraging bees (Hymenoptera) to neonicotinoids in the U.S. southern high plains. Environmental Entomology. 2020, 10.1093/ee/nvaa003, 1-8, doi:10.1093/ee/nvaa003.			X		U.S.A.	Y	X	N			No pesticide exposure-effects data
Lu, C.S.; Hu, Y.T.; Cheng, Q. A Review of Sub-lethal Neonicotinoid Insecticides Exposure and Effects on Pollinators. Current Pollution Reports. 2020, 10.1007/s40726-020-00142-8, doi:10.1007/s40726-020-00142-8.						Y		N			Literature review
Luckmann, J.; Faupel, M.; Ludwigs, J.D. 'Focal species' - can this well-known concept in higher-tier risk assessments be an appropriate approach for solitary bees? In Hazards of Pesticides to Bees, Oomen, P.A., Pistorius, J., Eds. 2018; Vol. 462, pp 122-125.		X				N		N			Conference poster, not peer-reviewed
Main, A.R.; Webb, E.B.; Goyne, K.W.; Mengel, D. Reduced species richness of native bees in field margins associated with neonicotinoid concentrations in non-target soils. Agriculture, Ecosystems and Environment. 2020, 287, 1-10, doi:10.1016/j.agee.2019.106693.			X		U.S.A.	Y		Y		X						X
Mallinger, R.E.; Bradshaw, J.; Varenhorst, A.J.; Prasifka, J.R. Native solitary bees provide economically significant pollination services to confection sunflowers (Helianthus annuus L.) (Asterales: Asteraceae) grown across the northern great plains. Journal of Economic Entomology. 2019, 112, 40-48, doi:10.1093/jee/toy322.		X				Y		N			No pesticide exposure-effects data
Mallinger, R.E.; Werts, P.; Gratton, C. Pesticide use within a pollinator-dependent crop has negative effects on the abundance and species richness of sweat bees, Lasioglossum spp., and on bumble bee colony growth. Journal of Insect Conservation. 2015, 19, 999-1010, doi:https://doi.org/10.1007/s10841-015-9816-z.			X		U.S.A.	Y		Y		X
Mayer, D.F.; Johansen, C.A.; Shanks, C.H.; Pike, K.S. Effects of fenvalerate insecticide on pollinators. Journal Entomological Society of British Columbia. 1987, 84, 39-45.			X		U.S.A.	Y		Y	X						X
Mayer, D.F.; Kovacs, G.; Brett, B.L.; Bisabri, B.L. The effects of spinosad insecticide to adults of Apis mellifera, Megachile rotundata and Nomia melanderi (Hymenoptera: Apidae). International journal of horticultural science. 2001, 7, 93-97, doi:https://doi.org/10.31421/IJHS/7/1/257.			X		NS	Y		Y	X				X
Mayer, D.F.; Kovacs, G.; Lunden, J.D. Field and laboratory tests on the effects of cyhalothrin on adults of Apis mellifera, Megachile rotundata and Nomia melanderi. Journal of Apicultural Research. 1998, 37, 33-37, doi:https://doi.org/10.1080/00218839.1998.11100952.				Arena and Sgolastra 2014	U.S.A.	Y		Y	X						X
Mayer, D.F.; Lunden, J.D. Field and laboratory tests of the effects of fipronil on adult female bees of Apis mellifera, Megachile rotundata and Nomia melanderi. Journal of Apicultural Research. 1999, 38, 191-197, doi:https://doi.org/10.1080/00218839.1999.11101009.				Lewis and Tzilivakis 2019	U.S.A.	Y		Y	X				X
Mobley, M.W.; Gegear, R.J. One size does not fit all: Caste and sex differences in the response of bumblebees (Bombus impatiens) to chronic oral neonicotinoid exposure. PLoS ONE. 2018, 13, e0200041, doi:10.1371/journal.pone.0200041.		X				Y		N			Not target species
Mohr, K.I.; Tebbe, C.C. Field study results on the probability and risk of a horizontal gene transfer from transgenic herbicide-resistant oilseed rape pollen to gut bacteria of bees. Applied Microbiology and Biotechnology. 2007, 75, 573-582, doi:10.1007/s00253-007-0846-7.		X				Y		N			No pesticide exposure-effects data
Moradeshaghi, M.J.; Brindley, W.A.; Youssef, N.N. Chlorcyclizine and SKF 525A effects on parathion toxicity and midgut tissue structure in alkali bees, Nomia melanderi. Environmental Entomology. 1974, 3, 455-463.			X		U.S.A.	Y		Y	X				X
Nabhan, G.P.; Buchmann, S.L. Our Forgotten Pollinators: Protecting the Birds and Bees. Global Pesticide Campaigner. 1996 6, 1.	X					Y	X	N			Literature review
Nicholls, E.; Fowler, R.; Niven, J.E.; Gilbert, J.D.; Goulson, D. Larval exposure to field-realistic concentrations of clothianidin has no effect on development rate, over-winter survival or adult metabolic rate in a solitary bee, Osmia bicornis. PEERJ. 2017, 5, doi:https://doi.org/10.7717/peerj.3417.		X			U.K.	Y		Y	X					X
Nieto, A., Roberts, S.P.M., Kemp, J., Rasmont, P., Kuhlmann, M., García Criado, M.,; Biesmeijer, J.C., Bogusch, P., Dathe, H.H., De la Rúa, P., De Meulemeester, T., Dehon,; M., D., A., Ortiz-Sánchez, F.J., Lhomme, P., Pauly, A., Potts, S.G., Praz, C., Quaranta,; M., R., V.G., Scheuchl, E., Smit, J., Straka, J., Terzo, M., Tomozii, B., Window, J.; and Michez, D. European red list of bees; Publicat…			X			N	X	N			No pesticide exposure-effects data
Oliver, R. SICK BEES PART 18F7 Colony Collapse Revisited Pesticide Exposure Part 1 of Two Parts. American Bee Journal. 2013, 153, 1097-1103.		X				Y		N			Not target species
Peach, M.L.; Alston, D.G.; Tepedino, V.J. Sublethal effects of carbaryl bran bait on nesting performance, parental investment, and offspring size and sex-satio of the alfalfa leafcutting bee (Hymenoptera, Megachilidae). Environmental Entomology. 1995, 24, 34-39, doi:https://doi.org/10.1093/ee/24.1.34.		X			U.S.A.	Y		Y	X					X	X
Peters, B.; Gao, Z.L.; Zumkier, U. Large-scale monitoring of effects of clothianidin-dressed oilseed rape seeds on pollinating insects in Northern Germany: effects on red mason bees (Osmia bicornis). Ecotoxicology. 2016, 25, 1679-1690, doi:https://doi.org/10.1007/s10646-016-1729-4.		X			Germany	Y		Y	X					X	X
Piccolomini, A.M.; Flenniken, M.L.; O'Neill, K.M.; Peterson, R.K.D. The effects of an ultra-low-volume application of etofenprox for mosquito management on Megachile rotundata (Hymenoptera: Megachilidae) larvae and adults in an agricultural setting. Journal of Economic Entomology. 2018, 111, 33-38, doi:https://doi.org/10.1093/jee/tox343.		X			U.S.A.	Y		Y	X					X	X
Pisa, L.W.; Amaral-Rogers, V.; Belzunces, L.P.; Bonmatin, J.M.; Downs, C.A.; Goulson, D.; Kreutzweiser, D.P.; Krupke, C.; Liess, M.; McField, M., et al. Effects of neonicotinoids and fipronil on non-target invertebrates. Environmental Science and Pollution Research. 2015, 22, 68-102, doi:https://doi.org/10.1007/s11356-014-3471-x.		X				Y	X	N			Literature review
Pitts-Singer, T.L.; Barbour, J.D. Effects of residual novaluron on reproduction in alfalfa leafcutting bees, Megachile rotundata F. (Megachilidae). Pest Management Science. 2017, 73, 153-159, doi:https://doi.org/10.1002/ps.4356.		X			U.S.A.	Y		Y	X					X	X
Purdy, J.R.; Kevan, P.G. Bioassay for detection of dichlorvos insecticide in air in alfalfa leafcutting bee (Megachile Rotundata F.) incubators. Journal of Apicultural Science. 2014, 58, 41-47, doi:http://dx.doi.org/10.2478/jas-2014-0021.	X				Canada	Y		Y	X				X
Rafferty, N.E. Effects of global change on insect pollinators: multiple drivers lead to novel communities. Current Opinion in Insect Science. 2017, 23, 22-27, doi:10.1016/j.cois.2017.06.009.		X				Y		N			Literature review
Raine, N.E.; Gill, R.J. Tasteless pesticides affect bees in the field. Nature. 2015, 521, 38-40.			X			N	X	N			Literature review
Robinson, A.; Hesketh, H.; Lahive, E.; Horton, A.A.; Svendsen, C.; Rortais, A.; Dorne, J.L.; Baas, J.; Heard, M.S.; Spurgeon, D.J. Comparing bee species responses to chemical mixtures: common response patterns? PLoS ONE. 2017, 12, doi:https://doi.org/10.1371/journal.pone.0176289.		X			Italy	Y		Y	X				X
Roessink, I.; Hanewald, N.; Schneider, C.; Exeler, N.; Schnurr, A.; Molitor, A.M.; Soler, E.; Kimmel, S.; Molitor, C.; Smagghe, G., et al. A method for a solitary bee (Osmia sp.) first tier acute contact and oral laboratory test: an update. In Proceedings of Hazards of pesticides to bees-13th international symposium of the ICPPR bee protection group, Valencia, Spain, October 18-20, 2017; pp. 158-…			X			N	X	N			No pesticide exposure-effects data
Roessink, I.; Hanewald, N.; Schneider, C.; Medrzycki, P.; Bosch, J.; Hinarejos, S.; Gladbach, D.; Stanisavljević, L.; Krnjajić, S.; Schnurr, A., et al. First results of a method proposal for a solitary bee (Osmia spp.) first tier acute contact laboratory test. ICPPR, Ed. 2015.				Sgolastra et al. 2019		N		N			Conference poster, not peer-reviewed
Ruddle, N.; Elston, C.; Klein, O.; Hamberger, A.; Thompson, H. Effects of exposure to winter oilseed rape grown from thiamethoxam-treated seed on the red mason bee Osmia bicornis. Environmental Toxicology and Chemistry. 2018, 37, 1071-1083, doi:http://dx.doi.org/10.1002/etc.4034.	X				Germany	Y		Y	X					X	X
Rundlof, M.; Andersson, G.K.S.; Bommarco, R.; Fries, I.; Hederstrom, V.; Herbertsson, L.; Jonsson, O.; Klatt, B.K.; Pedersen, T.R.; Yourstone, J., et al. Seed coating with a neonicotinoid insecticide negatively affects wild bees. Nature. 2015, 521, 77-U162, doi:https://doi.org/10.1038/nature14420.		X			Sweden	Y		Y		X					X	X
Sandrock, C.; Tanadini, L.G.; Pettis, J.S.; Biesmeijer, J.C.; Potts, S.G.; Neumann, P. Sublethal neonicotinoid insecticide exposure reduces solitary bee reproductive success. Agricultural and Forest Entomology. 2014, 16, 119-128, doi:https://doi.org/10.1111/afe.12041.		X			Germany	Y		Y	X					X	X
Schmuck, R.; Lewis, G. Review of field and monitoring studies investigating the role of nitro-substituted neonicotinoid insecticides in the reported losses of honey bee colonies (Apis mellifera). Ecotoxicology. 2016, 25, 1617-1629, doi:10.1007/s10646-016-1734-7.		X				Y	X	N			Literature review
Scott-Dupree, C.D.; Conroy, L.; Harris, C.R. Impact of currently used or potentially useful insecticides for canola agroecosystems on Bombus impatiens (Hymenoptera: Apidae), Megachile rotundata (Hymentoptera: Megachilidae), and Osmia lignaria (Hymenoptera: Megachilidae). Journal of Economic Entomology. 2009, 102, 177-182, doi:10.1603/029.102.0125.				Sgolastra et al. 2019	Canada	Y		Y	X				X
Sekita, N.; Yamada, M. Use of Osmia-Cornifrons for Pollination of Apples in Aomori Prefecture, Japan. Jarq-Japan Agricultural Research Quarterly. 1993, 26, 264-270.		X			Japan	N		N			Literature review
Sgolastra, F.; Arnan, X.; Cabbri, R.; Isani, G.; Medrzycki, P.; Teper, D.; Bosch, J. Combined exposure to sublethal concentrations of an insecticide and a fungicide affect feeding, ovary development and longevity in a solitary bee. Proceedings of the Royal Society B-Biological Sciences. 2018, 285, doi:https://doi.org/10.1098/rspb.2018.0887.		X			Poland	Y		Y	X						X
Sgolastra, F.; Hinarejos, S.; Pitts-Singer, T.L.; Boyle, N.K.; Joseph, T.; Luckmann, J.; Raine, N.E.; Singh, R.; Williams, N.M.; Bosch, J. Pesticide exposure assessment paradigm for solitary bees. Environmental Entomology. 2019, 48, 22-35, doi:https://doi.org/10.1093/ee/nvy105.		X				Y	X	N			Conference procedings
Sgolastra, F.; Medrzycki, P.; Bortolotti, L.; Maini, S.; Porrini, C.; Simon-Delso, N.; Bosch, J. Bees and pesticide regulation: lessons from the neonicotinoid experience. Biological Conservation. 2020, 241, 1-5.			X			Y	X	N			Literature review
Sgolastra, F.; Medrzycki, P.; Bortolotti, L.; Renzi, M.T.; Tosi, S.; Bogo, G.; Teper, D.; Porrini, C.; Molowny-Horas, R.; Bosch, J. Synergistic mortality between a neonicotinoid insecticide and an ergosterol-biosynthesis-inhibiting fungicide in three bee species. Pest Management Science. 2017, 73, 1236-1243, doi:https://doi.org/10.1002/ps.4449.		X			Poland	Y		Y	X						X
Sgolastra, F.; Tosi, S.; Medrzycki, P.; Porrini, C.; Burgio, G. Toxicity of spirotetramat on solitary bee larvae, Osmia cornuta (Hymenoptera: Megachilidae), in laboratory conditions. Journal of Apiculture Science. 2015, 59, doi:10.1515/JAS-2015-0024.				Sgolastra et al. 2019	Italy	Y		Y	X					X
Spurgeon, D.; Hesketh, H.; Lahive, E.; Svendsen, C.; Baas, J.; Robinson, A.; Horton, A.; Heard, M. Chronic oral lethal and sub-lethal toxicities of different binary mixtures of pesticides and contaminants in bees (Apis mellifera, Osmia bicornis and Bombus terrestris). EFSA supporting publication. 2016, 1-66.				Lewis and Tzilivakis 2019	Germany	Y		Y	X				X		X
Stark, J.D.; Jepson, P.C.; Mayer, D.F. Limitations to use of topical toxicity data for predictions of pesticide side-effects in the field. Journal of Economic Entomology. 1995, 88, 1081-1088, doi:DOI 10.1093/jee/88.5.1081.		X			U.S.A.	Y		Y	X				X
Stoner, K.A.; Eitzer, B.D. Movement of soil-applied imidacloprid and thiamethoxam into nectar and pollen of squash (Cucurbita pepo). PLoS ONE. 2012, 7, doi:10.1371/journal.pone.0039114.			X			Y		N			Not target species
Strickler, K. Specialization and foraging efficiency of solitary bees. Ecology. 1979, 60, 998-1009, doi:https://doi.org/10.2307/1936868.			X			N		N			No pesticide exposure-effects data
Strobl, V.; Albrecht, M.; Radford, S.; Wolf, S.; Neumann, P. A short note on extreme sex ratio in solitary bees Osmia cornuta in semi-field trials testing the impact of neonicotinoids. Journal of Apicultural Research. 2019, 58, 469-470, doi:https://doi.org/10.1080/00218839.2018.1552238.		X			Germany	Y		Y	X					X
Tasei, J.-N. Methode de test de toxicite des insecticides applicable aux abeilles solitaires et plus particulierement a Megachile pacfica Panz (Hymenoptera, Megachildea). Apidologie. 1977, 8, 129-139.				EFSA 2012		Y	X	N			Not English language
Tasei, J.N.; Carre, S. Effects of lucerne flowers (Medicago sativa L.) treated with deltamethrin and phosalone on the solitary bee: Megachile rotundata F. (Hym., Megachilidae.). ACTA OECOL. (OECOL. APPL.). 1985, 6, 165-173.	X					Y	X	N			Not English language
Tasei, J.N.; Carre, S.; Moscatelli, B.; Grondeau, C. Recherche de la D.L. 50 de la deltamethrine (Decis) chez Megachile rotundata F. Abeille pollinistatrice de la luzerne (Medicago sativa L.) et des effets de doses infralethales sur les adultes et les larves. Apidologie. 1988, 19, 291-306.				EFSA 2012		Y	X	N			Not English language
Tepedino, V.J.; Torchio, P.F. Phenotypicvariability in nesting success among Osmia lignaria propinqua females in a glasshouse environment (Hymenoptera, Megachilidae). Ecological Entomology. 1982, 7, 453-462, doi:DOI 10.1111/j.1365-2311.1982.tb00688.x.				Sgolastra et al. 2019		Y	X	N			No pesticide exposure-effects data
Tesoriero, D.; Maccagnani, B.; Santi, F.; Celli, G. Toxicity of three pesticides on larval instars of Osmia cornuta: preliminary results. Bulletin of Insectology. 2003, 56, 169-171.	X				Italy	Y		Y	X					X
Thompson, H. Extrapolation of acute toxicity across bee species. Integrated Environmental Assessment and Management. 2016, 12, 622-626, doi:https://doi.org/10.1002/ieam.1737.		X				Y	X	N			Meta-analysis
Thompson, H.M. Behavioural effects of pesticides in bees - Their potential for use in risk assessment. Ecotoxicology. 2003, 12, 317-330, doi:Doi 10.1023/A:1022575315413.		X				Y	X	N			Literature review
Thompson, H.M.; Pamminger, T. Are honeybees suitable surrogates for use in pesticide risk assessment for non-Apis bees? Pest Management Science. 2019, 75, 2549-2557, doi:10.1002/ps.5494.			X			Y	X	N
Thomson, J.D.; Plowright, R.C.; Thaler, G.R. Matacil Insecticide Spraying, Pollinator Mortality, and Plant Fecundity in New-Brunswick Forests. Canadian Journal of Botany-Revue Canadienne De Botanique. 1985, 63, 2056-2061, doi:DOI 10.1139/b85-288.	X					Y		N			Not target species
Tome, H.V.V.; Barbosa, W.F.; Martins, G.F.; Guedes, R.N.C. Spinosad in the native stingless bee Melipona quadrifasciata: Regrettable non-target toxicity of a bioinsecticide. Chemosphere. 2015, 124, 103-109, doi:10.1016/j.chemosphere.2014.11.038.		X				Y		N			Not target species
Torchio, P.F. Relative toxicity of insecticides to the honey bee, alkali bee, and alfalfa leafcutting bee (Hymenoptera: Apidae, Halictidae, Megachilidae). Journal of the Kansas Entomological Society. 1973, 46, 446-453.				Lewis and Tzilivakis 2019	U.S.A.	Y		Y	X				X
Torchio, P.F. The effects of field applications of naled and trichlorfon on the alfalfa leafcutting bee, Megachile rotundata (Fabricius). Journal of the Kansas Entomological Society. 1983, 56, 62-68.	X				U.S.A.	Y		Y	X					X	X
Uhl, P.; Awanbor, O.; Schulz, R.S.; Bruhl, C.A. Is Osmia bicornis an adequate regulatory surrogate? Comparing its acute contact sensitivity to Apis mellifera. PLoS ONE. 2019, 14, doi:https://doi.org/10.1371/journal.pone.0201081.		X			Germany	Y		Y	X				X
USEPA. Guidance for assessing pesticide risks to bees.; June 19, 2014, 2014.			X			N	X	N			Agency report
van der Sluijs, J.P.; Simon-Delso, N.; Goulson, D.; Maxim, L.; Bonmatin, J.M.; Belzunces, L.P. Neonicotinoids, bee disorders and the sustainability of pollinator services. Current Opinion in Environmental Sustainability. 2013, 5, 293-305, doi:10.1016/j.cosust.2013.05.007.		X				Y	X	N			Literature review
Vanderhaegen, R. Effects of thiacloprid in combination with tebuconazole on different development stages of Osmia cornuta Universiteit Gent, 2017.			X			N	X	N			Thesis, not peer-reviewed
Vorel, C.A.; Pitts-Singer, T.L. The proboscis extension reflex not elicited in Megachilid bees. Journal of the Kansas Entomological Society. 2010, 83, 80-83, doi:10.2317/0022-8567-83.1.80.			X			Y		N			No pesticide exposure-effects data
Wisk, J.D.; Pistorius, J.; Beevers, M.; Bireley, R.; Browning, Z.; Chauzat, M.P.; Nikolakis, A.; Overmyer, J.; Rose, R.; Sebastien, R., et al. Assessing exposure of pesticides to bees; 2014; https://doi.org/pp. 44-73.		X				N	X	N			Risk assessment
Woodcock, B.A.; Bullock, J.M.; Shore, R.F.; Heard, M.S.; Pereira, M.G.; Redhead, J.; Ridding, L.; Dean, H.; Sleep, D.; Henrys, P., et al. Country-specific effects of neonicotinoid pesticides on honey bees and wild bees. Science. 2017, 356, 1393-1395, doi:http://dx.doi.org/10.1126/science.aaa1190.	X				Germany, Hungary, U.K.	Y		Y	X						X	X
Woodcock, B.A.; Edwards, M.; Redhead, J.; Meek, W.R.; Nuttall, P.; Falk, S.; Nowakowski, M.; Pywell, R.F. Crop flower visitation by honeybees, bumblebees and solitary bees: behavioural differences and diversity responses to landscape. Agriculture Ecosystems & Environment. 2013, 171, 1-8, doi:10.1016/j.agee.2013.03.005.			X			Y		N			No pesticide exposure-effects data
Arena M.; Sgolastra F. A meta-analysis comparing the sensitivity of bees to pesticides. Ecotoxicology. 2014, 23, 324-34, doi:10.1007/s10646-014-1190-1.	X					Y	X	N			Meta-analysis
Baines D.; Wilton E.; Pawluk A.; de Gorter M.; Chomistek N. Neonicotinoids act like endocrine disrupting chemicals in newly-emerged bees and winter bees. Sci Rep. 2017, 7, 10979, doi:10.1038/s41598-017-10489-6.		X			Canada	Y		Y	X				X		X
Belsky J.; Joshi N.K. Effects of Fungicide and Herbicide Chemical Exposure on Apis and Non-Apis Bees in Agricultural Landscape. Frontiers in Environmental Science. 2020, 8, doi:ARTN 8110.3389/fenvs.2020.00081.	X					Y	X	N			Review article
Boyle N.K. Pollinator-mediated gene flow in and among fields of alfalfa produced for seed [Ph.D.]. Ann Arbor: Washington State University; 2015.	X					N	X	N			Thesis, not peer-reviewed
Calderone N.W. Insect pollinated crops, insect pollinators and US agriculture: trend analysis of aggregate data for the period 1992-2009. PLoS One. 2012, 7, e37235, doi:10.1371/journal.pone.0037235.	X					Y		N			No pesticide exposure-effects data
Cecala J.M.; Baronia D.A.; Wilson Rankin E.E. Sugar content of diet does not buffer against chronic oral imidacloprid exposure in the alfalfa leafcutting bee (Hymenoptera: Megachilidae). J Econ Entomol. 2020, 113, 2705-12, doi:10.1093/jee/toaa194.		X			Canada	Y		Y	X				X		X
Devillers J.; Devillers H. Lethal and Sublethal Effects of Pyriproxyfen on Apis and Non-Apis Bees. Toxics. 2020, 8, 104, doi:10.3390/toxics8040104.	X	X				Y	X	N			Review article
EPA. National Monitoring Plan for Native Bees: Stakeholder and Public Listening Session. Washington: Federal Information & News Dispatch, LLC; 2017 2017 Jun 05.	X					N		N			Agency report
Evison S.E.; Roberts K.E.; Laurenson .L; Pietravalle S.; Hui J.; Biesmeijer J.C., et al. Pervasiveness of parasites in pollinators. PLoS One. 2012, 7, e30641, doi:10.1371/journal.pone.0030641.	X					Y		N			No pesticide exposure-effects data
Fortuin C. Assessing pesticide exposure risk to mason bees Bee Culture. 2020, 148, 74-5,	X					Y	X	N			Risk assessment
Fortuin C.C.; McCarty E.; Gandhi K.J. Acute contact with imidacloprid in soil affects the nesting and survival success of a solitary wild bee, Osmia lignaria (Hymenoptera: Megachilidae). Chemosphere. 2021, 264, 128572, doi:10.1016/j.chemosphere.2020.128572.		X			U.S.A.	Y		Y	X				X	X	X
Frewin A.J.; Gradish A.E.; Ansell G.R.; Scott-Dupree C.D. Potential surrogate plants for use in semi-field pesticide risk assessment with Megachile rotundata. PeerJ. 2019, 6, e6278, doi:10.7717/peerj.6278.	X					Y		N			No pesticide exposure-effects data
Graffigna S.; Marrero H.J.; Torretta J.P. Glyphosate commercial formulation negatively affects the reproductive success of solitary wild bees in a Pampean agroecosystem. Apidologie. 2020, doi:10.1007/s13592-020-00816-8.		X			Argentina	Y	X	N			Not target species			X	X	X
Guimaraes-Cestaro L.; Martins M.F.; Martinez L.C.; Alves M.; Guidugli-Lazzarini K.R.; Nocelli R.C.F., et al. Occurrence of virus, microsporidia, and pesticide residues in three species of stingless bees (Apidae: Meliponini) in the field. Naturwissenschaften. 2020, 107, 16, doi:10.1007/s00114-020-1670-5.	X					Y		N			Not target species
Kapheim K.M.; Johnson M.M.; Jolley M. Composition and acquisition of the microbiome in solitary, ground-nesting alkali bees. Sci Rep. 2021, 11, 2993, doi:10.1038/s41598-021-82573-x.	X					Y		N			Not target species, No pesticide exposure-effects data
Kline O.; Joshi N.K. Mitigating the Effects of Habitat Loss on Solitary Bees in Agricultural Ecosystems. Agriculture-Basel. 2020, 10, 115, doi:ARTN 11510.3390/agriculture10040115.	X					Y		N			No pesticide exposure-effects data
Leach M.E.; Drummond F. A Review of Native Wild Bee Nutritional Health. International Journal of Ecology. 2018, 2018, 1-10, doi:10.1155/2018/9607246.	X					Y		N			Review article, No pesticide exposure data
Lu C.S.; Hu Y.T.; Cheng Q. A Review of Sub-lethal Neonicotinoid Insecticides Exposure and Effects on Pollinators. Current Pollution Reports. 2020, 6, 137-51, doi:10.1007/s40726-020-00142-8.		X				Y	X	N			Review article
Magal P.; Webb G.F.; Wu Y. A spatial model of honey bee colony collapse due to pesticide contamination of foraging bees. J Math Biol. 2020, 80, 2363-93, doi:10.1007/s00285-020-01498-7.	X					Y		N			Not target species
Main A.R.; Hladik M.L.; Webb E.B.; Goyne K.W.; Mengel D. Beyond neonicotinoids - Wild pollinators are exposed to a range of pesticides while foraging in agroecosystems. Sci Total Environ. 2020, 742, 140436, doi:10.1016/j.scitotenv.2020.140436.		X			U.S.A.	Y		Y		X						X
Mallinger R.E.; Gaines-Day H.R.; Gratton C. Do managed bees have negative effects on wild bees?: A systematic review of the literature. PLoS One. 2017, 12, e0189268, doi:10.1371/journal.pone.0189268.	X					Y		N			Review article, No pesticide exposure data
Menon M.; Mohanraj R. Toxicity of Neonicotinoid Pesticide Imidacloprid and Impediment of Ecosystem Services. Russian Agricultural Sciences. 2018, 44, 171-6, doi:10.3103/s1068367418020106.	X					Y	X	N			Review article
Morkeski A.; Averil A. Honey Bees Are Not The Only Pollinators At Risk. Bee Culture. 2011, 139, 23-6,	X					Y		N			Not target species, No pesticide exposure-effects data
Ong M.; Chomistek N.; Dayment H.; Goerzen W.; Baines D. Insecticidal Activity of Plant Powders against the Parasitoid, Pteromalus venustus, and Its Host, the Alfalfa Leafcutting Bee. Insects. 2020, 11, doi:10.3390/insects11060359.		X			Canada	Y		Y	X				X
Peterson E.M.; Green F.B.; Smith P.N. Toxic responses of blue orchard mason bees (Osmia lignaria) following contact exposure to neonicotinoids, macrocyclic lactones, and pyrethroids. Ecotoxicology and Environmental Safety. 2021, 208, 111681. doi:10.1016/j.ecoenv.2020.111681.		X			U.S.A.	Y		Y	X				X
Piovesan B.; Padilha A.C.; Morais M.C.; Botton M.; Grutzmacher A.D.; Zotti M.J. Effects of insecticides used in strawberries on stingless bees Melipona quadrifasciata and Tetragonisca fiebrigi (Hymenoptera: Apidae). Environ Sci Pollut Res Int. 2020, 27, 42472-80, doi:10.1007/s11356-020-10191-7.	X					Y		N			Not target species
Renauld M.; Hutchinson A.; Loeb G.; Poveda K.; Connelly H. Landscape Simplification Constrains Adult Size in a Native Ground-Nesting Bee. PLoS One. 2016, 11, e0150946, doi:10.1371/journal.pone.0150946.	X					Y		N			No pesticide exposure-effects data
Slachta M.; Erban T.; Votavova A.; Besta T.; Skalsky M.; Vaclavikova M., et al. Domestic Gardens Mitigate Risk of Exposure of Pollinators to Pesticides-An Urban-Rural Case Study Using a Red Mason Bee Species for Biomonitoring. Sustainability. 2020, 12, doi:ARTN 9427 10.3390/su12229427.		X			Czech Republic	Y	X	N			No pesticide exposure-effects data
Spurgeon D.; Lahive E.; Robinson A.; Short S.; Kille P. Species Sensitivity to Toxic Substances: Evolution, Ecology and Applications. Frontiers in Environmental Science. 2020, 8, doi:ARTN 58838010.3389/fenvs.2020.588380.	X					Y	X	N			Review article
Strobl V.; Bruckner S.; Radford S.; Wolf S.; Albrecht M.; Villamar-Bouza L., et al. No impact of neonicotinoids on male solitary bees Osmia cornuta under semi-field conditions. Physiological Entomology. 2021, 46, 105-9, doi:10.1111/phen.12349.	X	X			Germany	Y		Y	X					X	X
Strobl V.; Camenzind D.; Minnameyer A.; Walker S.; Eyer M.; Neumann P., et al. Positive Correlation between Pesticide Consumption and Longevity in Solitary Bees: Are We Overlooking Fitness Trade-Offs? Insects. 2020, 11, doi:10.3390/insects11110819.		X			Germany	Y		Y	X				X		X
Stuligross C.; Williams N.M. Pesticide and resource stressors additively impair wild bee reproduction. Proc Biol Sci. 2020, 287, 20201390, doi:10.1098/rspb.2020.1390.		X			U.S.A.	Y		Y	X				X		X
Willis Chan D.S.; Prosser R.S.; Rodriguez-Gil J.L.; Raine N.E. Assessment of risk to hoary squash bees (Peponapis pruinosa) and other ground-nesting bees from systemic insecticides in agricultural soil. Sci Rep. 2019, 9, 11870, doi:10.1038/s41598-019-47805-1.	X				Canada	Y	X	N			No pesticide exposure-effects data
Willis Chan D.S.; Raine N.E. Population decline in a ground-nesting solitary squash bee (Eucera pruinosa) following exposure to a neonicotinoid insecticide treated crop (Cucurbita pepo). Sci Rep. 2021, 11, 4241, doi:10.1038/s41598-021-83341-7.	X				Canada	Y		Y	X						X
Krichilsky E, Centrella M, Eitzer B, Danforth B, Poveda K, Grab H. Landscape composition and fungicide exposure influence host-pathogen dynamics in a solitary bee. Environ Entomol. 2021;50(1):107-16, doi:10.1093/ee/nvaa138.		X			U.S.A.	Y		Y	X	X		X
Evans, A.N., Joseph, E.M.L., Kunin, W.E., & Sophie, E.F.E. (2018). Indirect effects of agricultural pesticide use on parasite prevalence in wild pollinators. Agriculture, Ecosystems & Environment, 258, 40-48. doi:http://dx.doi.org/10.1016/j.agee.2018.02.002		X			U.S.A.	Y	X	N			No pesticide exposure-effects data

## Sheet: ST3 - Pesticide data
Pesticide type	Class	Active ingredient	Dose	Formulation	Bee species	Sex	Study type	Field realistic (Y/N or NR)	Lethal/Sublethal	Life stage	Source	Dosing vehicle	Route of administration	Duration	Investigation number	Time points	iLD50	iM	iDT	iE	iL	iP	iFC	iEc	iSR	iOS	iLo	aLD50	aLC50	aM	aLo	aF	aC	aN	aF/N	aL/M	aO	aST	aT	aS	aI		Immature (i):
Insecticide	Neonicotinoid	Clothianidin		Technical grade	M. rotundata	F, M	Field	Y*	Sublethal	Immature	Abbott et al. 2008				1			No effect on survival until adulthood	No effect on development time		Increased time to complete spinning a cocoon (F) and cocoon darkening (M). No effect on time to last larval stage or to spin a cocoon in either sex			No effect on time to emergence (F). Time to emergence increased in Males.																			E = Egg
Insecticide	Neonicotinoid	Imidacloprid		Technical grade	O. lignaria	F, M	Field	Y*	Sublethal	Immature	Abbott et al. 2008				2			No effect on survival until cocoon completion or until adulthood	Increased development time.		Males took longer to complete spinning a cocoon. It took longer for M & F cocoons to darken.			No effect on time to emergence (F & M)		No effect on weight in one investigation, male weight reduced by treatment in second investigation																	L = Larvae
Insecticide	Neonicotinoid	Imidacloprid		Technical grade	O. lignaria	F, M	Lab	Y*	Sublethal	Immature	Abbott et al. 2008				3			No effect on survival to cocoon completion or until adulthood	No effect on development time		No effect on time to reach last larval stage or time to cocoon completion (M & F). However, depending on the source of the pollen and the sex of the bees, effects on time to cocoon darkening, emergence and offspring body weight were observed.			No effect on time to emergence (M & F)		Offspring weight was lower in untreated males than in the treament groups.																	P = Pupae
Insecticide	Organophosphate	Carbophenothion		NS	M. rotundata	F, M	Lab	NR	Lethal	Adult	Ahmad and Johansen 1973	Acetone	Contact	Acute	4	48h												0.162 µg/bee															Ec = Eclosion
Insecticide	Organophosphate	Trichlorfon		NS	M. rotundata	F, M	Lab	NR	Lethal	Adult	Ahmad and Johansen 1973	Acetone	Contact	Acute	5	24h												13.441 µg/bee															PeS = Post-eclosion survival
Mixture	Neonicotinoid insecticide, imidazole fungicide	Thiacloprid, prochloraz		Biscaya, Mirage 45 EC	O. bicornis	F, M	Semi-field	Y	Sublethal	Adult	Alkassab et al. 2020				6																	Decreased foraging activity		Decreased number of occupied cells	Decreased flight activity								DT = Development time
Mixture	Neonicotinoid insecticide, imidazole fungicide	Thiacloprid, prochloraz		Biscaya, Mirage 45 EC	O. bicornis	F, M	Semi-field	Y	Sublethal	Immature	Alkassab et al. 2020				7			No effect on brood termination rate per nest			Decreased number of cocoons produced				No effect																		M = Mortality
Insecticide	Neonicotinoid	Imidacloprid		Technical grade	M. rotundata	F, M	Lab	Y	Sublethal	Immature	Anderson and Harmon-Threatt 2019				8				Female devlopment speed and mass affected, inverted U-shaped curve. No effect on males reported.					Increased male post-overwintering development speed		Inverted U-shaped effect on mass of males	Males in the top-dose group appeared to live longer than males in the low dose group.																SR = Sex ratio
Insecticide	Neonicotinoid	Imidacloprid		Technical grade	O. lignaria	F, M	Lab	Y	Sublethal	Immature	Anderson and Harmon-Threatt 2019				9				Female devlopment speed affected, U-shaped curve. No effect on males.					No effect oni post-overwinting development speed			Resulting adult female longevity decreased in high-dose group, increased in the low-dose group. Due to experimental complications, not possible to determine if males were also effected																OS = Offspring size
Fungicide	Dicarboximide	Iprodione		Rovral 4F	O. lignaria	F, M	Semi-field	Y	Sublethal	Adult	Artz and Pitts-Singer 2015				10																	Increased time spent collecting mud and pollen		No effect on cell production rate		Decreased nest recognition							FC = Food conversion
Mixture	Carbamate insecticide, pyridinecarboximide fungicide	Pyraclostrobin, boscalid		Pristine	O. lignaria	F	Lab	Y	Sublethal	Adult	Artz and Pitts-Singer 2015				11																									No effect
Mixture	Carbamate insecticide, pyridinecarboximide fungicide	Pyraclostrobin, boscalid		Pristine	M. rotundata	F	Semi-field	Y	Sublethal	Adult	Artz and Pitts-Singer 2015				12																	Increased foraging time		No effect on cell production rate		Decreased nest recognition							Adult (a):
Mixture	Carbamate insecticide, pyridinecarboximide fungicide	Pyraclostrobin, boscalid		Pristine	O. lignaria	F, M	Semi-field	Y	Sublethal	Adult	Artz and Pitts-Singer 2015				13																	Increased foraging time		No effect on cell production rate		Decreased nest recognition							LD50
Mixture	Carbamate insecticide, pyridinecarboximide fungicide, dicarboximide fungicide	Pyraclostrobin, boscalid, iprodione		Pristine, Rovral 4F	O. lignaria	F, M	Semi-field	Y	Sublethal	Adult	Artz and Pitts-Singer 2015				14																	Increased foraging time		Decreased cell production rate		Decreased nest recognition							M = Mortality
Mixture	Carbamate insecticide, pyridinecarboximide fungicide, spray adjuvant	Pyraclostrobin, boscalid		Pristine, N-90	M. rotundata	F	Semi-field	Y	Sublethal	Adult	Artz and Pitts-Singer 2015				15																	Increased foraging time		Decreased cell production rate		Decreased nest recognition							N = Nesting
Adjuvant	Spray adjuvant	NA		N-90 (90% polyethoxylated nonylphenol)	M. rotundata	F	Semi-field	Y	Sublethal	Adult	Artz and Pitts-Singer 2015				16																	Increased foraging time		Decreased cell production rate		Decreased nest recognition							L/M = Learning/memory
Insecticide	Neonicotinoid	Acetamiprid		Technical grade	O. bicornis	F	Lab	Y	Sublethal	Adult	Azpiazu et al. 2019				17															No effect on survival	No effect		No effect on syrup consumption. Effects on pollen consumption varied with week.				No effect		No effect				F/N = Flight/navigation
Insecticide	Neonicotinoid	Imidacloprid		Technical grade	O. bicornis	F	Lab	Y	Sublethal	Adult	Azpiazu et al. 2019				18															No effect on survival	No effect		Decreased syrup consumption. Effects on pollen consumption varied with week.				No effect		Decreased thoracic temperature				F = Foraging
Fungicide	Triazole	Myclobutanil		Technical grade	O. bicornis	F	Lab	Y	Sublethal	Adult	Azpiazu et al. 2019				19																No effect		No effect on syrup consumption, decreased pollen consumption						No effect				C = Consumption
Mixture	Neonicotinoid insecticide, neonicotinoid insecticide, triazole fungicide	Acetamiprid, imidacloprid, myclobutanil		Technical grade	O. bicornis	F	Lab	Y	Sublethal	Adult	Azpiazu et al. 2019				20															Not lethal	No effect		Decreased feeding						Decreased thoracic temperature				S = Sensory
Insecticide	Neonicotinoid	Acetamiprid		Technical grade	M. rotundata	F, M	Lab	Y	Sublethal	Adult	Baines et al. 2017				21															No effect at field-realistic concentration (24, 48, 72, 96 h); Decreased survival following chronic exposure										No effect buzz response			I = Immunocompetence
Insecticide	Neonicotinoid	Clothianidin		Technical grade	M. rotundata	F, M	Lab	Y	Sublethal	Adult	Baines et al. 2017				22															No effect at field-realistic concentration (24, 48, 72, 96 h); Decreased survival following chronic exposure										Decreased buzz response			Lo = Longevity
Insecticide	Neonicotinoid	Imidacloprid		Technical grade	M. rotundata	F, M	Lab	Y	Sublethal	Adult	Baines et al. 2017				23															No effect at field-realistic concentration (24, 48, 72, 96 h); Decreased survival following chronic exposure										No effect buzz response			O = Ovary development
Insecticide	Neonicotinoid	Thiamethoxam		Technical grade	M. rotundata	F, M	Lab	Y	Sublethal	Adult	Baines et al. 2017				24															No effect at field-realistic concentration (24, 48, 72, 96 h); Decreased survival following chronic exposure										No effect buzz response			ST = Sperm Traits
Insecticide	Neonicotinoid	Acetamiprid		Technical grade	M. rotundata	F, M	Lab	NR	Lethal	Adult	Baines et al. 2017	Dimethylsufoxide	Oral	Acute	25	96h												9.3 ug/bee															T = Temperature
Insecticide	Neonicotinoid	Acetamiprid		Technical grade	M. rotundata	F, M	Lab	NR	Lethal	Adult	Baines et al. 2017	Dimethylsufoxide	Oral	Chronic	26	240h												ND
Insecticide	Neonicotinoid	Clothianidin		Technical grade	M. rotundata	F, M	Lab	NR	Lethal	Adult	Baines et al. 2017	Dimethylsufoxide	Oral	Acute	27	96h												Biphasic; 0.0006 pg/bee and 14.1 pg/bee															NR = Not relevant
Insecticide	Neonicotinoid	Clothianidin		Technical grade	M. rotundata	F, M	Lab	NR	Lethal	Adult	Baines et al. 2017	Dimethylsufoxide	Oral	Chronic	28	240h												ND															NA = Not applicable
Insecticide	Neonicotinoid	Imidacloprid		Technical grade	M. rotundata	F, M	Lab	NR	Lethal	Adult	Baines et al. 2017	Dimethylsufoxide	Oral	Acute	29	96h												Biphasic; 3.2 pg/bee and 6.1 ng/bee
Insecticide	Neonicotinoid	Imidacloprid		Technical grade	M. rotundata	F, M	Lab	NR	Lethal	Adult	Baines et al. 2017	Dimethylsufoxide	Oral	Chronic	30	240h												ND
Insecticide	Neonicotinoid	Thiamethoxam		Technical grade	M. rotundata	F, M	Lab	NR	Lethal	Adult	Baines et al. 2017	Dimethylsufoxide	Oral	Acute	31	96h												Biphasic; 5 pg/bee and 98 pg/bee
Insecticide	Neonicotinoid	Thiamethoxam		Technical grade	M. rotundata	F, M	Lab	NR	Lethal	Adult	Baines et al. 2017	Dimethylsufoxide	Oral	Chronic	32	240h												ND
Insecticide	Neonicotinoid	Imidacloprid		NA	O. bicornis	F	Lab	NR	Lethal	Adult	Beadle et al. 2019	Acetone	Contact	Acute	33	48h												0.046 µg/bee
Insecticide	Neonicotinoid	Thiacloprid		NA	O. bicornis	F	Lab	NR	Lethal	Adult	Beadle et al. 2019	Acetone	Contact	Acute	34	48h												>100 µg/bee
Insecticide	Neonicotinoid	Acetamiprid		Assail 30SG	O. cornifrons	NS	Lab	NR	Lethal	Adult	Biddinger et al. 2013	Water	Contact	Acute	35	48h												4.0 µg/bee
Mixture	Neonicotinoid insecticide, triazole fungicide	Acetamiprid, fenbuconazole		Assail 30SG, Indar 2F	O. cornifrons	NS	Lab	NR	Lethal	Adult	Biddinger et al. 2013	Water	Contact	Acute	36	48h												2.1 µg/bee
Insecticide	Organophosphate	Dimethoate		Dimethoate 4EC	O. cornifrons	NS	Lab	NR	Lethal	Adult	Biddinger et al. 2013	Water	Contact	Acute	37	48h												0.09 µg/bee
Fungicide	Triazole	Fenbuconazole		Indar 2F	O. cornifrons	NS	Lab	NR	Lethal	Adult	Biddinger et al. 2013	Water	Contact	Acute	38	48h												Not toxic
Fungicide	Triazole	Fenbuconazole		Provado 1.6F, Indar 2F	O. cornifrons	NS	Lab	NR	Lethal	Adult	Biddinger et al. 2013	Water	Contact	Acute	39	48h												6.6 ug/bee
Insecticide	Neonicotinoid	Imidacloprid		Provado 1.6F	O. cornifrons	NS	Lab	NR	Lethal	Adult	Biddinger et al. 2013	Water	Contact	Acute	40	48h												3.8 µg/bee
Mixture	Neonicotinoid insecticide, triazole fungicide	Imidacloprid, fenbuconazole		Provado 1.6F, Indar 2F	O. cornifrons	NS	Lab	NR	Lethal	Adult	Biddinger et al. 2013	Water	Contact	Acute	41	48h												6.6 µg/bee
Insecticide	Pyrethroid	Lambda-cyhalothrin		Warrior II	O. cornifrons	NS	Lab	NR	Lethal	Adult	Biddinger et al. 2013	Water	Contact	Acute	42	48h												0.69 µg/bee
Insecticide	Organophosphate	Phosmet		Imidan 70W	O. cornifrons	NS	Lab	NR	Lethal	Adult	Biddinger et al. 2013	Water	Contact	Acute	43	48h												6.1 µg/bee
Insecticide	Neonicotinoid	Thiacloprid		Technical grade	O. bicornis	F, M	Lab	Y	Sublethal	Adult	Brandt et al. 2020				44																		No effect on syrup consumpion. Due to bee behavior, difficult to quantify pollen consumption.								Decreased immunocompetence
Insecticide	Neonicotinoid	Imidacloprid		Marathon 1% Granular	M. rotundata	F, M	Lab	Y**	Sublethal	Adult	Cecala et al. 2020				45																Reported survivorship (days from ecolosion to death)
Insecticide	Organochloride	Methoxychlor		Methoxol 2.4-E	M. rotundata	F, M	Lab	Y	Sublethal	Adult	Charnetski 1988				46															Increased mortality, but degree depended on cage configuration
Insecticide	Organophosphate	Trichlorfon		NS	M. rotundata	F, M	Lab	Y	Sublethal	Adult	Charnetski 1988				47															Increased mortality, but degree depended on cage configuration
Insecticide	Pyrethroid	Deltamethrin		Dylox 420	M. rotundata	F, M	Lab	NR	Sublethal	Adult	Charnetski 1988				48															Increased mortality, but degree depended on cage configuration
Mixture	Neonicotinoid insecticide, pyrethroid insecticide	Clothianidin, b-cyfluthrin		Elado FS 480	O. bicornis	F	Semi-field	Y	Sublethal	Adult	Dietzsch et al. 2019				49																			No effect on nest or brood cell number	No effect
Mixture	Neonicotinoid insecticide, pyrethroid insecticide	Clothianidin, b-cyfluthrin		Elado FS 480	O. bicornis	NS	Field	Y	Sublethal	Adult	Dietzsch et al. 2019				50																			No effect on nest or brood cell number
Insecticide	Benzoylurea	Teflubenzuron		Nomolt	O. bicornis	F	Semi-field	Y	Sublethal	Adult	Ferrazzi and Elia 2003				51					Decreased emergence of cocoons (F & M) placed in a pesticide-treated microcosm just before eclosion.										Treatment killed all adults over the course of					Abnormal flight, but might be artifact of containment system
Insecticide	Neonicotinoid	Imidacloprid		Technical grade	O. lignaria	F	Semi-field	Y	Sublethal	Adult	Fortuin et al. 2021				52						No effect on number of cells with cocoons				Male biased, but only for the low dose	No effect on pre-pupal weight				Reported mortality at 24, 48, 72 h				Decreased number of nesting bees and rate of brood cell production
Insecticide	Anthranilic diamide	Flubendiamide		Belt SC	M. rotundata	NS	Lab	Y	Sublethal	Immature	Gradish et al. 2012				53			No effects on survival			No effect on time to spin a cocoon			No effect	No effect	No effect
Insecticide	Pyrethroid	Deltamethrin		Decis 5EC	M. rotundata	NS	Lab	Y	Sublethal	Immature	Gradish et al. 2012				54			Effects observed on larval survival			Decreased larval survival			No effect	No effect	No effect
Insecticide	Spinosyn	Spinetoram		Delegate WG	M. rotundata	NS	Lab	Y	Sublethal	Immature	Gradish et al. 2012				55			Effects observed on larval survival			Decreased larval survival	Some pupated without spinning a cocoon		No effect	No effect	No effect
Insecticide	Pyrethroid	Deltamethrin		Decis 5EC	M. rotundata	NS	Lab	NR	Lethal	Adult	Gradish et al. 2012	NS	Contact	Acute	56	48h													17.15 mg/L
Insecticide	Anthranilic diamide	Flubendiamide		Belt SC	M. rotundata	NS	Lab	NR	Lethal	Adult	Gradish et al. 2012	NS	Contact	Acute	57	48h													>5000 mg/L
Insecticide	Organophosphate	Phosmet		Imidan 50WP	M. rotundata	NS	Lab	NR	Lethal	Adult	Gradish et al. 2012	NS	Contact	Acute	58	48h													288.13 mg/L
Insecticide	Spinosyn	Spinetoram		Delegate WG	M. rotundata	NS	Lab	NR	Lethal	Adult	Gradish et al. 2012	NS	Contact	Acute	59	48h													47.01 mg/L
Insecticide	Spinosyn	Spinosad		Success 480SC	M. rotundata	NS	Lab	NR	Lethal	Adult	Gradish et al. 2012	NS	Contact	Acute	60	48h													46.84 mg/L
Insecticide	Butenolide	Flupyradifurone		Technical grade	M. rotundata	F	Lab	NR	Lethal	Adult	Hayward et al. 2019	Acetone	Contact	Acute	61	72h												0.092 µg a.i./bee
Insecticide	Butenolide	Flupyradifurone		Technical grade	O. bicornis	F	Lab	NR	Lethal	Adult	Hayward et al. 2019	Acetone	Contact	Acute	62	72h												46.7 µg a.i./bee
Insecticide	Neonicotinoid	Imidacloprid		Technical grade	M. rotundata	F	Lab	NR	Lethal	Adult	Hayward et al. 2019	Acetone	Contact	Acute	63	48h												0.001 µg a.i./bee
Insecticide	Neonicotinoid	Thiacloprid		Technical grade	M. rotundata	F	Lab	NR	Lethal	Adult	Hayward et al. 2019	Acetone	Contact	Acute	64	48h												0.015 µg a.i./bee
Insecticide	Neonicotinoid	Clothianidin		Technical grade	O. bicornis	F	Lab	NR	Lethal	Adult	Heard et al. 2017	Water	Oral	Acute	65	48h													0.042 mg/L
Insecticide	Neonicotinoid	Clothianidin		Technical grade	O. bicornis	F	Lab	NR	Lethal	Adult	Heard et al. 2017	Water	Oral	Acute	65	96h													0.031 mg/L
Insecticide	Neonicotinoid	Clothianidin		Technical grade	O. bicornis	F	Lab	NR	Lethal	Adult	Heard et al. 2017	Water	Oral	Chronic	65	240h													0.029 mg/L
Insecticide	Organophosphate	Dimethoate		Technical grade	O. bicornis	F	Lab	NR	Lethal	Adult	Heard et al. 2017	Water	Oral	Acute	66	48h													7.73 mg/L
Insecticide	Organophosphate	Dimethoate		Technical grade	O. bicornis	F	Lab	NR	Lethal	Adult	Heard et al. 2017	Water	Oral	Acute	66	96h													3.68 mg/L
Insecticide	Pyrethroid	Tau-fluvalinate		Technical grade	O. bicornis	F	Lab	NR	Lethal	Adult	Heard et al. 2017	Acetone	Oral	Acute	67	48h													36.023 mg/L
Insecticide	Pyrethroid	Tau-fluvalinate		Technical grade	O. bicornis	F	Lab	NR	Lethal	Adult	Heard et al. 2017	Acetone	Oral	Acute	67	96h													1.005 mg/L
Insecticide	Pyrethroid	Tau-fluvalinate		Technical grade	O. bicornis	F	Lab	NR	Lethal	Adult	Heard et al. 2017	Acetone	Oral	Chronic	67	240h													(-)2.35 mg/L
Fungicide	Metal	Cadmium		Technical grade	O. bicornis	F, M	Lab	NR	Lethal	Adult	Heard et al. 2017	Water	Oral	Acute	68	48h													27.38 mg/L
Fungicide	Metal	Cadmium		Technical grade	O. bicornis	F, M	Lab	NR	Lethal	Adult	Heard et al. 2017	Water	Oral	Acute	68	96h													2.21 mg/L
Fungicide	Metal	Cadmium		Technical grade	O. bicornis	F, M	Lab	NR	Lethal	Adult	Heard et al. 2017	Water	Oral	Chronic	68	240h													1.003 mg/L
Fungicide	Metalloid	Arsenic		Technical grade	O. bicornis	F, M	Lab	NR	Lethal	Adult	Heard et al. 2017	Water	Oral	Acute	69	48h													50.5 mg/L
Fungicide	Metalloid	Arsenic		Technical grade	O. bicornis	F, M	Lab	NR	Lethal	Adult	Heard et al. 2017	Water	Oral	Acute	69	96h													3.07 mg/L
Herbicide	Chlorinated phenoxy acid	2,4-Dichlorophenoxyacetic acid		Technical grade	O. bicornis	F, M	Lab	NR	Lethal	Adult	Heard et al. 2017	Acetone	Oral	Acute	70	48h													>1437.5 mg/L
Herbicide	Chlorinated phenoxy acid	2,4-Dichlorophenoxyacetic acid		Technical grade	O. bicornis	F, M	Lab	NR	Lethal	Adult	Heard et al. 2017	Acetone	Oral	Acute	70	96h													>1437.5 mg/L
Herbicide	Chlorinated phenoxy acid	2,4-Dichlorophenoxyacetic acid		Technical grade	O. bicornis	F, M	Lab	NR	Lethal	Adult	Heard et al. 2017	Acetone	Oral	Chronic	70	240h													>1437.5 mg/L
Insecticide	Carbamate	Aminocarb		Technical grade	M. rotundata	M	Lab	NR	Lethal	Adult	Helson et al. 1994	Acetone	Contact	Acute	71	48h												2.369 µg a.i./g BW
Insecticide	Carbamate	Carbaryl		Technical grade	M. rotundata	M	Lab	NR	Lethal	Adult	Helson et al. 1994	Acetone	Contact	Acute	72	48h												21.06 µg a.i./g BW
Insecticide	Organophosphate	Fenitrothion		Technical grade	M. rotundata	M	Lab	NR	Lethal	Adult	Helson et al. 1994	Acetone	Contact	Acute	73	48h												1.378 µg a.i./g BW
Insecticide	Carbamate	Mexacarbate		Technical grade	M. rotundata	M	Lab	NR	Lethal	Adult	Helson et al. 1994	Acetone	Contact	Acute	74	48h												2.394 µg a.i./g BW
Insecticide	Pyrethroid	Permethrin		Technical grade	M. rotundata	M	Lab	NR	Lethal	Adult	Helson et al. 1994	Acetone	Contact	Acute	75	48h												0.616 µg a.i./g BW
Insecticide	Organophosphate	Trichlorfon		Technical grade	M. rotundata	M	Lab	NR	Lethal	Adult	Helson et al. 1994	Acetone	Contact	Acute	76	48h												305.4 µg a.i./g BW
Insecticide	Benzoylurea	Novaluron		Rimon 0.83 EC	M. rotundata	F, M	Semi-field	Y	Sublethal	Immature	Hodgson et al. 2011				77			Increased mortality		Increased number of dead eggs	Increased larval mortality
Insecticide	Benzoylurea	Novaluron		Rimon 0.83 EC	M. rotundata	NS	Lab	Y	Sublethal	Immature	Hodgson et al. 2011				78			Increased mortality at top dose, but not at lower doses		Increased mortality for eggs	Increased mortality for 1st-2nd instars
Insecticide	Benzoylurea	Novaluron		Rimon 0.83 EC	M. rotundata	NS	Semi-field	Y	Sublethal	Immature	Hodgson et al. 2011				79			Increased mortality of progeny
Insecticide	Benzoylurea	Novaluron		Rimon 0.83 EC	M. rotundata	F, M	Semi-field	Y	Sublethal	Adult	Hodgson et al. 2011				80																			No effect on egg laying
Fungicide	Benzimidazole	Benomyl		Benlate 50 WP	M. rotundata	F	Lab	N	Sublethal	Adult	Huntzinger et al. 2008a				81															Dose-dependently dcreased survival (M), no effect on females
Fungicide	Dicarboximide	Iprodione		Rovral 50 WP	M. rotundata	F	Lab	N	Sublethal	Adult	Huntzinger et al. 2008a				82															Not lethal
Fungicide	Phthalimide	Captan		Captan	M. rotundata	F	Lab	N	Sublethal	Adult	Huntzinger et al. 2008a				83															Dose-dependently dcreased survival (M), decreased female survival in an eradic way
Fungicide	Triazole	Propiconazole		Orbit™	M. rotundata	F	Lab	N	Sublethal	Adult	Huntzinger et al. 2008a				84															Dose-dependently dcreased survival (M), mixed effects on female survival
Fungicide	Benzimidazole	Benomyl		Benlate 50 WP	M. rotundata	NS	Lab	Y	Sublethal	Immature	Huntzinger et al. 2008b				85			Increased larval mortality			Increased larval mortality
Fungicide	Dicarboximide	Iprodione		Rovral 50 WP	M. rotundata	NS	Lab	Y	Sublethal	Immature	Huntzinger et al. 2008b				86			Increased larval mortality			Increased larval mortality
Fungicide	Phthalimide	Captan		Captan 50WP	M. rotundata	NS	Lab	Y	Sublethal	Immature	Huntzinger et al. 2008b				87			Increased larval mortality			Increased larval mortality
Fungicide	Triazole	Propiconazole		Orbit	M. rotundata	NS	Lab	Y	Sublethal	Immature	Huntzinger et al. 2008b				88			Increased larval mortality			Increased larval mortality
Insecticide	Neonicotinoid	Clothianidin		Technical grade	O. cornuta	F	Lab	Y	Sublethal	Adult	Jin et al. 2015				89																					Interfered with navigational memory
Insecticide	Benzoylurea	Diflubenzuron		NS	M. rotundata	NS	Semi-field	Y	Sublethal	Adult	Johansen et al. 1983				90															Reported time to reach LD25
Insecticide	Benzoylurea	Diflubenzuron		NS	N. melanderi	NS	Semi-field	Y	Sublethal	Adult	Johansen et al. 1983				91															Reported time to reach LD25
Insecticide	Carbamate	Carbaryl		NS	M. rotundata	NS	Semi-field	Y	Sublethal	Adult	Johansen et al. 1983				92															Reported time to reach LD25
Insecticide	Carbamate	Carbaryl		NS	N. melanderi	NS	Semi-field	Y	Sublethal	Adult	Johansen et al. 1983				93															Reported time to reach LD25
Insecticide	Carbamate	Carbaryl		Sevin XLR	M. rotundata	NS	Semi-field	Y	Sublethal	Adult	Johansen et al. 1983				94															Reported time to reach LD25
Insecticide	Carbamate	Carbaryl		Sevin-4-oil	M. rotundata	NS	Semi-field	Y	Sublethal	Adult	Johansen et al. 1983				95															Reported time to reach LD25
Insecticide	Carbamate	Carbaryl		Sevin-4-oil ULV	M. rotundata	NS	Semi-field	Y	Sublethal	Adult	Johansen et al. 1983				96															Reported time to reach LD25
Insecticide	Carbamate	Carbaryl		Sevin XLR	N. melanderi	NS	Semi-field	Y	Sublethal	Adult	Johansen et al. 1983				97															Reported time to reach LD25
Insecticide	Carbamate	Carbaryl		Sevin-4-oil	N. melanderi	NS	Semi-field	Y	Sublethal	Adult	Johansen et al. 1983				98															Reported time to reach LD25
Insecticide	Carbamate	Carbaryl		Sevin-4-oil ULV	N. melanderi	NS	Semi-field	Y	Sublethal	Adult	Johansen et al. 1983				99															Reported time to reach LD25
Insecticide	Carbamate	Carbofuran		NS	M. rotundata	NS	Semi-field	Y	Sublethal	Adult	Johansen et al. 1983				100															Reported time to reach LD25
Insecticide	Carbamate	Carbofuran		NS	N. melanderi	NS	Semi-field	Y	Sublethal	Adult	Johansen et al. 1983				101															Reported time to reach LD25
Insecticide	Carbamate	Carbosulfan		NS	M. rotundata	NS	Semi-field	Y	Sublethal	Adult	Johansen et al. 1983				102															Reported time to reach LD25
Insecticide	Carbamate	Carbosulfan		NS	N. melanderi	NS	Semi-field	Y	Sublethal	Adult	Johansen et al. 1983				103															Reported time to reach LD25
Insecticide	Carbamate	Formetanate hydrochloride		NS	M. rotundata	NS	Semi-field	Y	Sublethal	Adult	Johansen et al. 1983				104															Increased mortality
Insecticide	Carbamate	Formetanate hydrochloride		NS	M. rotundata	NS	Semi-field	Y	Sublethal	Adult	Johansen et al. 1983				105															Reported time to reach LD25
Insecticide	Carbamate	Formetanate hydrochloride		NS	N. melanderi	NS	Semi-field	Y	Sublethal	Adult	Johansen et al. 1983				106															Reported time to reach LD25
Insecticide	Carbamate	Methomyl		NS	M. rotundata	NS	Semi-field	Y	Sublethal	Adult	Johansen et al. 1983				107															Reported time to reach LD25
Insecticide	Carbamate	Methomyl		NS	N. melanderi	NS	Semi-field	Y	Sublethal	Adult	Johansen et al. 1983				108															Reported time to reach LD25
Insecticide	Carbamate	Oxamyl		NS	M. rotundata	NS	Semi-field	Y	Sublethal	Adult	Johansen et al. 1983				109															Reported time to reach LD25
Insecticide	Carbamate	Oxamyl		NS	N. melanderi	NS	Semi-field	Y	Sublethal	Adult	Johansen et al. 1983				110															Reported time to reach LD25
Insecticide	Carbamate	Pirimicarb		NS	M. rotundata	NS	Semi-field	Y	Sublethal	Adult	Johansen et al. 1983				111															Reported time to reach LD25
Insecticide	Carbamate	Pirimicarb		NS	N. melanderi	NS	Semi-field	Y	Sublethal	Adult	Johansen et al. 1983				112															Reported time to reach LD25
Insecticide	Carbamate	Propoxur		Propoxur ULV	M. rotundata	NS	Semi-field	Y	Sublethal	Adult	Johansen et al. 1983				113															Reported time to reach LD25
Insecticide	Carbamate	Propoxur		Propoxur ULV	N. melanderi	NS	Semi-field	Y	Sublethal	Adult	Johansen et al. 1983				114															Reported time to reach LD25
Insecticide	Carbamate	Thiodicarb		NS	M. rotundata	NS	Semi-field	Y	Sublethal	Adult	Johansen et al. 1983				115															Reported time to reach LD25
Insecticide	Carbamate	Thiodicarb		NS	N. melanderi	NS	Semi-field	Y	Sublethal	Adult	Johansen et al. 1983				116															Reported time to reach LD25
Insecticide	Chlorinated hydrocarbon	Toxaphene		NS	M. rotundata	NS	Semi-field	Y	Sublethal	Adult	Johansen et al. 1983				117															Reported time to reach LD25
Insecticide	Chlorinated hydrocarbon	Toxaphene		NS	N. melanderi	NS	Semi-field	Y	Sublethal	Adult	Johansen et al. 1983				118															Reported time to reach LD25
Insecticide	Formamidine	Chlordimeform		NS	N. melanderi	NS	Semi-field	Y	Sublethal	Adult	Johansen et al. 1983				119															Reported time to reach LD25
Insecticide	Formamidine	Chlordimeform		NS	M. rotundata	NS	Semi-field	Y	Sublethal	Adult	Johansen et al. 1983				120															Reported time to reach LD25
Insecticide	Organochloride	Endrin		NS	M. rotundata	NS	Semi-field	Y	Sublethal	Adult	Johansen et al. 1983				121															Reported time to reach LD25
Insecticide	Organochloride	Endrin		NS	N. melanderi	NS	Semi-field	Y	Sublethal	Adult	Johansen et al. 1983				122															Reported time to reach LD25
Insecticide	Organochloride	Methoxychlor		NS	M. rotundata	NS	Semi-field	Y	Sublethal	Adult	Johansen et al. 1983				123															Reported time to reach LD25
Insecticide	Organochloride	Methoxychlor		NS	N. melanderi	NS	Semi-field	Y	Sublethal	Adult	Johansen et al. 1983				124															Reported time to reach LD25
Insecticide	Organochlorine	DDT (dichlorodiphenyltrichloroethane)		NS	M. rotundata	NS	Semi-field	Y	Sublethal	Adult	Johansen et al. 1983				125															Reported time to reach LD25
Insecticide	Organochlorine	DDT (dichlorodiphenyltrichloroethane)		NS	N. melanderi	NS	Semi-field	Y	Sublethal	Adult	Johansen et al. 1983				126															Reported time to reach LD25
Insecticide	Organochlorine	Dicofol		NS	M. rotundata	NS	Semi-field	Y	Sublethal	Adult	Johansen et al. 1983				127															Reported time to reach LD25
Insecticide	Organochlorine	Dicofol		NS	N. melanderi	NS	Semi-field	Y	Sublethal	Adult	Johansen et al. 1983				128															Reported time to reach LD25
Insecticide	Organochlorine	Endosulfan		NS	M. rotundata	NS	Semi-field	Y	Sublethal	Adult	Johansen et al. 1983				129															Reported time to reach LD25
Insecticide	Organochlorine	Endosulfan		NS	N. melanderi	NS	Semi-field	Y	Sublethal	Adult	Johansen et al. 1983				130															Reported time to reach LD25
Insecticide	Organophosphate	Acephate		NS	M. rotundata	NS	Semi-field	Y	Sublethal	Adult	Johansen et al. 1983				131															Reported time to reach LD25
Insecticide	Organophosphate	Acephate		NS	N. melanderi	NS	Semi-field	Y	Sublethal	Adult	Johansen et al. 1983				132															Reported time to reach LD25
Insecticide	Organophosphate	Azinphosmethyl		NS	M. rotundata	NS	Semi-field	Y	Sublethal	Adult	Johansen et al. 1983				133															Reported time to reach LD25
Insecticide	Organophosphate	Azinphosmethyl		NS	N. melanderi	NS	Semi-field	Y	Sublethal	Adult	Johansen et al. 1983				134															Reported time to reach LD25
Insecticide	Organophosphate	Bromophos		NS	M. rotundata	NS	Semi-field	Y	Sublethal	Adult	Johansen et al. 1983				135															Reported time to reach LD25
Insecticide	Organophosphate	Bromophos-ethyl		NS	M. rotundata	NS	Semi-field	Y	Sublethal	Adult	Johansen et al. 1983				136															Reported time to reach LD25
Insecticide	Organophosphate	Bromophos-ethyl		NS	N. melanderi	NS	Semi-field	Y	Sublethal	Adult	Johansen et al. 1983				137															Reported time to reach LD25
Insecticide	Organophosphate	Carbophenothion		NS	M. rotundata	NS	Semi-field	Y	Sublethal	Adult	Johansen et al. 1983				138															Reported time to reach LD25
Insecticide	Organophosphate	Carbophenothion		NS	N. melanderi	NS	Semi-field	Y	Sublethal	Adult	Johansen et al. 1983				139															Reported time to reach LD25
Insecticide	Organophosphate	Chlorpyrifos		NS	M. rotundata	NS	Semi-field	Y	Sublethal	Adult	Johansen et al. 1983				140															Reported time to reach LD25
Insecticide	Organophosphate	Chlorpyrifos		NS	N. melanderi	NS	Semi-field	Y	Sublethal	Adult	Johansen et al. 1983				141															Reported time to reach LD25
Insecticide	Organophosphate	Demeton		NS	M. rotundata	NS	Semi-field	Y	Sublethal	Adult	Johansen et al. 1983				142															Reported time to reach LD25
Insecticide	Organophosphate	Demeton		NS	N. melanderi	NS	Semi-field	Y	Sublethal	Adult	Johansen et al. 1983				143															Reported time to reach LD25
Insecticide	Organophosphate	Diazinon		NS	M. rotundata	NS	Semi-field	Y	Sublethal	Adult	Johansen et al. 1983				144															Reported time to reach LD25
Insecticide	Organophosphate	Diazinon		NS	N. melanderi	NS	Semi-field	Y	Sublethal	Adult	Johansen et al. 1983				145															Reported time to reach LD25
Insecticide	Organophosphate	Dicrotophos		NS	M. rotundata	NS	Semi-field	Y	Sublethal	Adult	Johansen et al. 1983				146															Reported time to reach LD25
Insecticide	Organophosphate	Dicrotophos		NS	N. melanderi	NS	Semi-field	Y	Sublethal	Adult	Johansen et al. 1983				147															Reported time to reach LD25
Insecticide	Organophosphate	Dimethoate		NS	M. rotundata	NS	Semi-field	Y	Sublethal	Adult	Johansen et al. 1983				148															Reported time to reach LD25
Insecticide	Organophosphate	Dimethoate		NS	N. melanderi	NS	Semi-field	Y	Sublethal	Adult	Johansen et al. 1983				149															Reported time to reach LD25
Insecticide	Organophosphate	Dioxathion		NS	M. rotundata	NS	Semi-field	Y	Sublethal	Adult	Johansen et al. 1983				150															Reported time to reach LD25
Insecticide	Organophosphate	Dioxathion		NS	N. melanderi	NS	Semi-field	Y	Sublethal	Adult	Johansen et al. 1983				151															Reported time to reach LD25
Insecticide	Organophosphate	Disulfoton		NS	M. rotundata	NS	Semi-field	Y	Sublethal	Adult	Johansen et al. 1983				152															Reported time to reach LD25
Insecticide	Organophosphate	Disulfoton		NS	N. melanderi	NS	Semi-field	Y	Sublethal	Adult	Johansen et al. 1983				153															Reported time to reach LD25
Insecticide	Organophosphate	Ethion		NS	M. rotundata	NS	Semi-field	Y	Sublethal	Adult	Johansen et al. 1983				154															Reported time to reach LD25
Insecticide	Organophosphate	Ethion		NS	N. melanderi	NS	Semi-field	Y	Sublethal	Adult	Johansen et al. 1983				155															Reported time to reach LD25
Insecticide	Organophosphate	Etrimfos		NS	M. rotundata	NS	Semi-field	Y	Sublethal	Adult	Johansen et al. 1983				156															Reported time to reach LD25
Insecticide	Organophosphate	Etrimfos		NS	N. melanderi	NS	Semi-field	Y	Sublethal	Adult	Johansen et al. 1983				157															Reported time to reach LD25
Insecticide	Organophosphate	Fenthion		Fenthion ULV	M. rotundata	NS	Semi-field	Y	Sublethal	Adult	Johansen et al. 1983				158															Reported time to reach LD25
Insecticide	Organophosphate	Fenthion		Fenthion ULV	N. melanderi	NS	Semi-field	Y	Sublethal	Adult	Johansen et al. 1983				159															Reported time to reach LD25
Insecticide	Organophosphate	Isofenphos		NS	M. rotundata	NS	Semi-field	Y	Sublethal	Adult	Johansen et al. 1983				160															Reported time to reach LD25
Insecticide	Organophosphate	Isofenphos		NS	N. melanderi	NS	Semi-field	Y	Sublethal	Adult	Johansen et al. 1983				161															Reported time to reach LD25
Insecticide	Organophosphate	Isopropyl parathion		NS	M. rotundata	NS	Semi-field	Y	Sublethal	Adult	Johansen et al. 1983				162															Reported time to reach LD25
Insecticide	Organophosphate	Isopropyl parathion		NS	N. melanderi	NS	Semi-field	Y	Sublethal	Adult	Johansen et al. 1983				163															Reported time to reach LD25
Insecticide	Organophosphate	Leptophos		NS	M. rotundata	NS	Semi-field	Y	Sublethal	Adult	Johansen et al. 1983				164															Reported time to reach LD25
Insecticide	Organophosphate	Leptophos		NS	N. melanderi	NS	Semi-field	Y	Sublethal	Adult	Johansen et al. 1983				165															Reported time to reach LD25
Insecticide	Organophosphate	Malathion		NS	M. rotundata	NS	Semi-field	Y	Sublethal	Adult	Johansen et al. 1983				166															Reported time to reach LD25
Insecticide	Organophosphate	Malathion		NS	N. melanderi	NS	Semi-field	Y	Sublethal	Adult	Johansen et al. 1983				167															Reported time to reach LD25
Insecticide	Organophosphate	Malathion		Malathion ULV	M. rotundata	NS	Semi-field	Y	Sublethal	Adult	Johansen et al. 1983				168															Reported time to reach LD25
Insecticide	Organophosphate	Malathion		Malathion ULV	N. melanderi	NS	Semi-field	Y	Sublethal	Adult	Johansen et al. 1983				169															Reported time to reach LD25
Insecticide	Organophosphate	Menazon		NS	M. rotundata	NS	Semi-field	Y	Sublethal	Adult	Johansen et al. 1983				170															Reported time to reach LD25
Insecticide	Organophosphate	Menazon		NS	N. melanderi	NS	Semi-field	Y	Sublethal	Adult	Johansen et al. 1983				171															Reported time to reach LD25
Insecticide	Organophosphate	Methamidophos		NS	M. rotundata	NS	Semi-field	Y	Sublethal	Adult	Johansen et al. 1983				172															Reported time to reach LD25
Insecticide	Organophosphate	Methamidophos		NS	N. melanderi	NS	Semi-field	Y	Sublethal	Adult	Johansen et al. 1983				173															Reported time to reach LD25
Insecticide	Organophosphate	Methidathion		NS	M. rotundata	NS	Semi-field	Y	Sublethal	Adult	Johansen et al. 1983				174															Reported time to reach LD25
Insecticide	Organophosphate	Methidathion		NS	N. melanderi	NS	Semi-field	Y	Sublethal	Adult	Johansen et al. 1983				175															Reported time to reach LD25
Insecticide	Organophosphate	Methyl parathion		NS	M. rotundata	NS	Semi-field	Y	Sublethal	Adult	Johansen et al. 1983				176															Reported time to reach LD25
Insecticide	Organophosphate	Methyl parathion		NS	N. melanderi	NS	Semi-field	Y	Sublethal	Adult	Johansen et al. 1983				177															Reported time to reach LD25
Insecticide	Organophosphate	Mevinphos		NS	M. rotundata	NS	Semi-field	Y	Sublethal	Adult	Johansen et al. 1983				178															Reported time to reach LD25
Insecticide	Organophosphate	Mevinphos		NS	N. melanderi	NS	Semi-field	Y	Sublethal	Adult	Johansen et al. 1983				179															Reported time to reach LD25
Insecticide	Organophosphate	Monocrotophos		NS	M. rotundata	NS	Semi-field	Y	Sublethal	Adult	Johansen et al. 1983				180															Reported time to reach LD25
Insecticide	Organophosphate	Monocrotophos		NS	N. melanderi	NS	Semi-field	Y	Sublethal	Adult	Johansen et al. 1983				181															Reported time to reach LD25
Insecticide	Organophosphate	Naled		NS	M. rotundata	NS	Semi-field	Y	Sublethal	Adult	Johansen et al. 1983				182															Increased mortality
Insecticide	Organophosphate	Naled		NS	M. rotundata	NS	Semi-field	Y	Sublethal	Adult	Johansen et al. 1983				183															Reported time to reach LD25
Insecticide	Organophosphate	Naled		NS	N. melanderi	NS	Semi-field	Y	Sublethal	Adult	Johansen et al. 1983				184															Reported time to reach LD25
Insecticide	Organophosphate	Oxydemetonmethyl		NS	M. rotundata	NS	Semi-field	Y	Sublethal	Adult	Johansen et al. 1983				185															Reported time to reach LD25
Insecticide	Organophosphate	Oxydemetonmethyl		NS	N. melanderi	NS	Semi-field	Y	Sublethal	Adult	Johansen et al. 1983				186															Reported time to reach LD25
Insecticide	Organophosphate	Parathion		NS	M. rotundata	NS	Semi-field	Y	Sublethal	Adult	Johansen et al. 1983				187															Reported time to reach LD25
Insecticide	Organophosphate	Parathion		NS	N. melanderi	NS	Semi-field	Y	Sublethal	Adult	Johansen et al. 1983				188															Reported time to reach LD25
Insecticide	Organophosphate	Phenthoate		NS	M. rotundata	NS	Semi-field	Y	Sublethal	Adult	Johansen et al. 1983				189															Reported time to reach LD25
Insecticide	Organophosphate	Phenthoate		NS	N. melanderi	NS	Semi-field	Y	Sublethal	Adult	Johansen et al. 1983				190															Reported time to reach LD25
Insecticide	Organophosphate	Phosalone		NS	M. rotundata	NS	Semi-field	Y	Sublethal	Adult	Johansen et al. 1983				191															Reported time to reach LD25
Insecticide	Organophosphate	Phosalone		NS	N. melanderi	NS	Semi-field	Y	Sublethal	Adult	Johansen et al. 1983				192															Reported time to reach LD25
Insecticide	Organophosphate	Phosmet		NS	M. rotundata	NS	Semi-field	Y	Sublethal	Adult	Johansen et al. 1983				193															Reported time to reach LD25
Insecticide	Organophosphate	Phosmet		NS	N. melanderi	NS	Semi-field	Y	Sublethal	Adult	Johansen et al. 1983				194															Reported time to reach LD25
Insecticide	Organophosphate	Phosphamidon		NS	M. rotundata	NS	Semi-field	Y	Sublethal	Adult	Johansen et al. 1983				195															Reported time to reach LD25
Insecticide	Organophosphate	Phosphamidon		NS	N. melanderi	NS	Semi-field	Y	Sublethal	Adult	Johansen et al. 1983				196															Reported time to reach LD25
Insecticide	Organophosphate	Phostex		NS	M. rotundata	NS	Semi-field	Y	Sublethal	Adult	Johansen et al. 1983				197															Reported time to reach LD25
Insecticide	Organophosphate	Phostex		NS	N. melanderi	NS	Semi-field	Y	Sublethal	Adult	Johansen et al. 1983				198															Reported time to reach LD25
Insecticide	Organophosphate	Phoxim		NS	M. rotundata	NS	Semi-field	Y	Sublethal	Adult	Johansen et al. 1983				199															Reported time to reach LD25
Insecticide	Organophosphate	Phoxim		NS	N. melanderi	NS	Semi-field	Y	Sublethal	Adult	Johansen et al. 1983				200															Reported time to reach LD25
Insecticide	Organophosphate	Pirimiphos-ethyl		NS	M. rotundata	NS	Semi-field	Y	Sublethal	Adult	Johansen et al. 1983				201															Reported time to reach LD25
Insecticide	Organophosphate	Pirimiphos-ethyl		NS	N. melanderi	NS	Semi-field	Y	Sublethal	Adult	Johansen et al. 1983				202															Reported time to reach LD25
Insecticide	Organophosphate	Primiphos-methyl		NS	M. rotundata	NS	Semi-field	Y	Sublethal	Adult	Johansen et al. 1983				203															Reported time to reach LD25
Insecticide	Organophosphate	Primiphos-methyl		NS	N. melanderi	NS	Semi-field	Y	Sublethal	Adult	Johansen et al. 1983				204															Reported time to reach LD25
Insecticide	Organophosphate	Profenofos		NS	M. rotundata	NS	Semi-field	Y	Sublethal	Adult	Johansen et al. 1983				205															Reported time to reach LD25
Insecticide	Organophosphate	Profenofos		NS	N. melanderi	NS	Semi-field	Y	Sublethal	Adult	Johansen et al. 1983				206															Reported time to reach LD25
Insecticide	Organophosphate	Ronnel		NS	M. rotundata	NS	Semi-field	Y	Sublethal	Adult	Johansen et al. 1983				207															Reported time to reach LD25
Insecticide	Organophosphate	Ronnel		NS	N. melanderi	NS	Semi-field	Y	Sublethal	Adult	Johansen et al. 1983				208															Reported time to reach LD25
Insecticide	Organophosphate	Schradan		NS	M. rotundata	NS	Semi-field	Y	Sublethal	Adult	Johansen et al. 1983				209															Reported time to reach LD25
Insecticide	Organophosphate	Schradan		NS	N. melanderi	NS	Semi-field	Y	Sublethal	Adult	Johansen et al. 1983				210															Reported time to reach LD25
Insecticide	Organophosphate	Temephos		NS	M. rotundata	NS	Semi-field	Y	Sublethal	Adult	Johansen et al. 1983				211															Reported time to reach LD25
Insecticide	Organophosphate	Temephos		NS	N. melanderi	NS	Semi-field	Y	Sublethal	Adult	Johansen et al. 1983				212															Reported time to reach LD25
Insecticide	Organophosphate	TEPP (tetraethyl pyrophosphate)		NS	M. rotundata	NS	Semi-field	Y	Sublethal	Adult	Johansen et al. 1983				213															Reported time to reach LD25
Insecticide	Organophosphate	TEPP (tetraethyl pyrophosphate)		NS	N. melanderi	NS	Semi-field	Y	Sublethal	Adult	Johansen et al. 1983				214															Reported time to reach LD25
Insecticide	Organophosphate	Tetrachlorvinphos		NS	M. rotundata	NS	Semi-field	Y	Sublethal	Adult	Johansen et al. 1983				215															Reported time to reach LD25
Insecticide	Organophosphate	Tetrachlorvinphos		NS	N. melanderi	NS	Semi-field	Y	Sublethal	Adult	Johansen et al. 1983				216															Reported time to reach LD25
Insecticide	Organophosphate	Trichlorfon		NS	M. rotundata	NS	Semi-field	Y	Sublethal	Adult	Johansen et al. 1983				217															Increased mortality
Insecticide	Organophosphate	Trichlorfon		NS	M. rotundata	NS	Semi-field	Y	Sublethal	Adult	Johansen et al. 1983				218															Increased mortality, effect greatest 6 weeks post-treatment
Insecticide	Organophosphate	Trichlorfon		NS	M. rotundata	NS	Semi-field	Y	Sublethal	Adult	Johansen et al. 1983				219															Reported time to reach LD25
Insecticide	Organophosphate	Trichlorfon		NS	N. melanderi	NS	Semi-field	Y	Sublethal	Adult	Johansen et al. 1983				220															Reported time to reach LD25
Insecticide	Organosulfur	Propargite		NS	N. melanderi	NS	Semi-field	Y	Sublethal	Adult	Johansen et al. 1983				221															No mortality
Insecticide	Organosulfur	Propargite		NS	M. rotundata	NS	Semi-field	Y	Sublethal	Adult	Johansen et al. 1983				222															Reported time to reach LD25
Insecticide	Organosulfur	Propargite		NS	N. melanderi	NS	Semi-field	Y	Sublethal	Adult	Johansen et al. 1983				223															Reported time to reach LD25
Insecticide	Organosulfur	Tetradifon		NS	M. rotundata	NS	Semi-field	Y	Sublethal	Adult	Johansen et al. 1983				224															Reported time to reach LD25
Insecticide	Organosulfur	Tetradifon		NS	N. melanderi	NS	Semi-field	Y	Sublethal	Adult	Johansen et al. 1983				225															Reported time to reach LD25
Insecticide	Pyrethroid	Cypermethrin		NS	M. rotundata	NS	Semi-field	Y	Sublethal	Adult	Johansen et al. 1983				226															Reported time to reach LD25
Insecticide	Pyrethroid	Cypermethrin		NS	N. melanderi	NS	Semi-field	Y	Sublethal	Adult	Johansen et al. 1983				227															Reported time to reach LD25
Insecticide	Pyrethroid	Fenvalerate		NS	M. rotundata	NS	Semi-field	Y	Sublethal	Adult	Johansen et al. 1983				228															Reported time to reach LD25
Insecticide	Pyrethroid	Fenvalerate		NS	N. melanderi	NS	Semi-field	Y	Sublethal	Adult	Johansen et al. 1983				229															Reported time to reach LD25
Insecticide	Pyrethroid	Fluvalinate		NS	M. rotundata	NS	Semi-field	Y	Sublethal	Adult	Johansen et al. 1983				230															Reported time to reach LD25
Insecticide	Pyrethroid	Fluvalinate		NS	N. melanderi	NS	Semi-field	Y	Sublethal	Adult	Johansen et al. 1983				231															Reported time to reach LD25
Insecticide	Pyrethroid	Permethrin		NS	M. rotundata	NS	Semi-field	Y	Sublethal	Adult	Johansen et al. 1983				232															Reported time to reach LD25
Insecticide	Pyrethroid	Permethrin		NS	N. melanderi	NS	Semi-field	Y	Sublethal	Adult	Johansen et al. 1983				233															Reported time to reach LD25
Insecticide	Carbamate	Aldicarb		Technical grade	M. rotundata	NS	Lab	NR	Lethal	Adult	Johansen et al. 1983	50% honey syrup	Oral	Acute	234	24-72h												8.9 µg/g
Insecticide	Carbamate	Aldicarb		Technical grade	N. melanderi	NS	Lab	NR	Lethal	Adult	Johansen et al. 1983	50% honey syrup	Oral	Acute	235	24-72h												64.1 µg/g
Mixture	Chlorinated hydrocarbon insecticide, organochlorine insecticide	Toxaphene, DDT		NS	M. rotundata	NS	Semi-field	Y	Sublethal	Adult	Johansen et al. 1983				236															Reported time to reach LD25
Mixture	Chlorinated hydrocarbon insecticide, organochlorine insecticide	Toxaphene, DDT		NS	N. melanderi	NS	Semi-field	Y	Sublethal	Adult	Johansen et al. 1983				237															Reported time to reach LD25
Mixture	Organosulfur insecticide, organophosphate insecticide, phosphorothioate insecticide	Propargite, trichlorfon, demeton		NS	N. melanderi	F	Field	Y	Sublethal	Adult	Johansen et al. 1983				238															Synergism
Mixture	Organophosphate insecticide, phosphorothioate insecticide	Propargite, trichlorfon		NS	N. melanderi	F	Field	Y	Sublethal	Adult	Johansen et al. 1983				239															Synergism
Mixture	Organophosphate insecticide, phosphorothioate insecticide	Trichlorfon, demeton		NS	N. melanderi	F	Field	Y	Sublethal	Adult	Johansen et al. 1983				240															Increased mortality
Insecticide	Carbamate	Aldicarb		NS	M. rotundata	NS	Semi-field	Y	Sublethal	Immature	Johansen et al. 1984				241						No effect on number of cells with cocoons or cells with live larvae
Insecticide	Carbamate	Aldicarb		NS	M. rotundata	NS	Semi-field	Y	Sublethal	Immature	Johansen et al. 1984				242						One year after application, no effect on number of cocoons with live larvae			Determined the % of cocoons with live larvae based on emergence rate
Insecticide	Carbamate	Aldicarb		NS	M. rotundata	NS	Semi-field	Y	Sublethal	Immature	Johansen et al. 1984				243			Quantified number of healthy larvae and dead immatures, but results impacted by checkered flower beetle infestation				X
Insecticide	Carbamate	Aldicarb		Aldicarb 10G	M. rotundata	F, M	Semi-field	Y	Sublethal	Adult	Johansen et al. 1984				244															Mortality reported soon after exposure, but the effect diminished over time
Insecticide	Carbamate	Aldicarb		NS	M. rotundata	F	Semi-field	Y	Sublethal	Adult	Johansen et al. 1984				245																			Decresed number of brood cells produced
Insecticide	Carbamate	Aldicarb		NS	M. rotundata	F	Semi-field	Y	Sublethal	Adult	Johansen et al. 1984				246																			One year after application, no effect on number of brood cells constructed or cells with pollen balls
Insecticide	Carbamate	Aldicarb		NS	M. rotundata	F	Semi-field	Y	Sublethal	Adult	Johansen et al. 1984				247																			Decreased the number of brood cells constructed, but the number of cells with pollen balls was unaffected
Insecticide	Carbamate	Aldicarb		NS	M. rotundata	F, M	Lab	Y	Sublethal	Adult	Johansen et al. 1984				248															No effect
Insecticide	Carbamate	Aldicarb		NS	M. rotundata	F, M	Lab	Y	Sublethal	Adult	Johansen et al. 1984				249																				No effect of flight behavioral pattern
Insecticide	Carbamate	Aldicarb sulfone		NS	M. rotundata	F, M	Lab	Y	Sublethal	Adult	Johansen et al. 1984				250																				No effect of flight behavioral pattern
Insecticide	Carbamate	Aldicarb sulfoxide		NS	M. rotundata	F, M	Lab	Y	Sublethal	Adult	Johansen et al. 1984				251																				No effect of flight behavioral pattern
Insecticide	Carbamate	Aldicarb		Technical grade	M. rotundata	F	Lab	NR	Lethal	Adult	Johansen et al. 1984	Acetone	Oral	Acute	252	72h												6.8 µg/g
Insecticide	Carbamate	Aldicarb		Technical grade	M. rotundata	M	Lab	NR	Lethal	Adult	Johansen et al. 1984	Acetone	Oral	Acute	253	72h												11.1 µg/g
Insecticide	Carbamate	Aldicarb		Technical grade	M. rotundata	F	Lab	NR	Lethal	Adult	Johansen et al. 1984	Acetone	Oral	Chronic	254	21 days													3.6 ppm
Insecticide	Carbamate	Aldicarb		Technical grade	M. rotundata	M	Lab	NR	Lethal	Adult	Johansen et al. 1984	Acetone	Oral	Chronic	255	21 days													3.9 ppm
Insecticide	Carbamate	Aldicarb sulfone		Technical grade	M. rotundata	F	Lab	NR	Lethal	Adult	Johansen et al. 1984	Acetone	Oral	Acute	256	72h												7.6 µg/g
Insecticide	Carbamate	Aldicarb sulfone		Technical grade	M. rotundata	M	Lab	NR	Lethal	Adult	Johansen et al. 1984	Acetone	Oral	Acute	257	72h												8.7 µg/g
Insecticide	Carbamate	Aldicarb sulfone		Technical grade	M. rotundata	F	Lab	NR	Lethal	Adult	Johansen et al. 1984	Acetone	Oral	Chronic	258	21 days													5.6 ppm
Insecticide	Carbamate	Aldicarb sulfone		Technical grade	M. rotundata	M	Lab	NR	Lethal	Adult	Johansen et al. 1984	Acetone	Oral	Chronic	259	21 days													6.7 ppm
Insecticide	Carbamate	Aldicarb sulfoxide		Technical grade	M. rotundata	F	Lab	NR	Lethal	Adult	Johansen et al. 1984	Acetone	Oral	Acute	260	72h												5.0 µg/g
Insecticide	Carbamate	Aldicarb sulfoxide		Technical grade	M. rotundata	M	Lab	NR	Lethal	Adult	Johansen et al. 1984	Acetone	Oral	Acute	261	72h												5.1 µg/g
Insecticide	Carbamate	Aldicarb sulfoxide		Technical grade	M. rotundata	F	Lab	NR	Lethal	Adult	Johansen et al. 1984	Acetone	Oral	Chronic	262	21 days													2.1 ppm
Insecticide	Carbamate	Aldicarb sulfoxide		Technical grade	M. rotundata	M	Lab	NR	Lethal	Adult	Johansen et al. 1984	Acetone	Oral	Chronic	263	21 days													2.3 ppm
Insecticide	Carbamate	Aldicarb		Technical grade	M. rotundata	F	Lab	NR	Lethal	Adult	Johansen et al. 1984	Acetone	Contact	Acute	264	72h												12 µg/g
Insecticide	Carbamate	Aldicarb		Technical grade	M. rotundata	NS	Lab	NR	Lethal	Immature	Johansen et al. 1984	Acetone	Contact	Chronic	265	12 days	1,619 µg/g
Insecticide	Carbamate	Aldicarb		Technical grade	M. rotundata	NS	Lab	NR	Lethal	Immature	Johansen et al. 1984	Acetone	Contact	Chronic	266	12 days	1,692 µg/g
Insecticide	Carbamate	Aldicarb sulfone		Technical grade	M. rotundata	F	Lab	NR	Lethal	Adult	Johansen et al. 1984	Acetone	Contact	Acute	267	72h												112.3 µg/g
Insecticide	Carbamate	Aldicarb sulfone		Technical grade	M. rotundata	NS	Lab	NR	Lethal	Immature	Johansen et al. 1984	Acetone	Contact	Chronic	268	12 days	5,180 µg/g
Insecticide	Carbamate	Aldicarb sulfone		Technical grade	M. rotundata	NS	Lab	NR	Lethal	Immature	Johansen et al. 1984	Acetone	Contact	Chronic	269	12 days	3,549 µg/g
Insecticide	Carbamate	Aldicarb sulfoxide		Technical grade	M. rotundata	F	Lab	NR	Lethal	Adult	Johansen et al. 1984	Acetone	Contact	Acute	270	72h												51.1 µg/g
Insecticide	Carbamate	Aldicarb sulfoxide		Technical grade	M. rotundata	NS	Lab	NR	Lethal	Immature	Johansen et al. 1984	Acetone	Contact	Chronic	271	12 days	5,180 µg/g
Insecticide	Carbamate	Aldicarb sulfoxide		Technical grade	M. rotundata	NS	Lab	NR	Lethal	Immature	Johansen et al. 1984	Acetone	Contact	Chronic	272	12 days	3,549 µg/g
Insecticide	Carbamate	Aldicarb		Aldicarb 10G	N. melanderi	F	Semi-field	Y	Sublethal	Adult	Johansen et al. 1984				273															Mortality reported soon after exposure, but the effect diminished over time
Insecticide	Carbamate	Aldicarb		NS	N. melanderi	NS	Lab	Y	Sublethal	Adult	Johansen et al. 1984				274																				No effect of flight behavioral pattern
Insecticide	Carbamate	Aldicarb sulfone		NS	N. melanderi	NS	Lab	Y	Sublethal	Adult	Johansen et al. 1984				275																				No effect of flight behavioral pattern
Insecticide	Carbamate	Aldicarb sulfoxide		NS	N. melanderi	NS	Lab	Y	Sublethal	Adult	Johansen et al. 1984				276																				No effect of flight behavioral pattern
Insecticide	Carbamate	Aldicarb		Technical grade	N. melanderi	NS	Lab	NR	Lethal	Adult	Johansen et al. 1984	Acetone	Oral	Acute	277	72h												4.1 ug/g
Insecticide	Carbamate	Aldicarb		Technical grade	N. melanderi	NS	Lab	NR	Lethal	Adult	Johansen et al. 1984	Acetone	Oral	Chronic	278	21 days													2.0 ppm
Insecticide	Carbamate	Aldicarb sulfone		Technical grade	N. melanderi	F	Lab	NR	Lethal	Adult	Johansen et al. 1984	Acetone	Oral	Acute	279	72h												20.1 µg/g
Insecticide	Carbamate	Aldicarb sulfone		Technical grade	N. melanderi	NS	Lab	NR	Lethal	Adult	Johansen et al. 1984	Acetone	Oral	Chronic	280	21 days													8.4 ppm
Insecticide	Carbamate	Aldicarb sulfoxide		Technical grade	N. melanderi	F	Lab	NR	Lethal	Adult	Johansen et al. 1984	Acetone	Oral	Acute	281	72h												3.4 µg/g
Insecticide	Carbamate	Aldicarb sulfoxide		Technical grade	N. melanderi	NS	Lab	NR	Lethal	Adult	Johansen et al. 1984	Acetone	Oral	Chronic	282	21 days													2.0 ppm
Insecticide	Biopesticide	Cry1Ab		NA	O. bicornis	F, M	Lab	Y	Sublethal	Immature	Konrad et al. 2008				283			No effect on larval or pupal survival	No effect on development time		No effect on larval survival	No effect on pupal survival	No effect	No effect			No effect
Insecticide	Biopesticide	Galanthus nivalis agglutinin		NA	O. bicornis	F, M	Lab	Y	Sublethal	Immature	Konrad et al. 2008				284			No effect on larval or pupal survival	Increased development time		No effect on larval survival	No effect on pupal survival	Decreased food conversion rate	No effect			No effect
Insecticide	Biopesticide	Oryzacystatin-1		NA	O. bicornis	F, M	Lab	Y	Sublethal	Immature	Konrad et al. 2008				285			No effect on larval or pupal survival	No effect on development time		No effect on larval survival	No effect on pupal survival	No effect	No effect			No effect
Insecticide	Biopesticide	Recombinant OC-1		NA	O. bicornis	F, M	Lab	Y	Sublethal	Immature	Konrad et al. 2008				286			No effect on larval or pupal survival	No effect on development time		No effect on larval survival	No effect on pupal survival	No effect	No effect			No effect
Mixture	Carboxamide fungicide, strobilurin fungicide	Boscalid, pyraclostrobin		NS	O. cornifrons	NS	Lab	Y	Sublethal	Immature	Krichilsky et al. 2021				287			Increased larval mortality
Fungicide	Phthalimide	Captan		Captan 50WP	O. lignaria	F	Lab	NR	Lethal	Adult	Ladurner et al. 2005	NS	Oral	Acute	288	24h												Not lethal (max dose applied 122.5 ug a.i. /bee)
Fungicide	Phthalimide	Captan		Captan 50WP	O. lignaria	F	Lab	NR	Lethal	Adult	Ladurner et al. 2005	NS	Oral	Acute	288	48h												100.45 µg/bee
Fungicide	Phthalimide	Captan		Captan 50WP	O. lignaria	F	Lab	NR	Lethal	Adult	Ladurner et al. 2005	NS	Oral	Acute	288	72h												47.26 µg/bee
Insecticide	Organophosphate	Dimethoate		Dimethoate 267	O. lignaria	F	Lab	NR	Lethal	Adult	Ladurner et al. 2005	NS	Oral	Acute	289	24h												0.27 µg/bee
Insecticide	Organophosphate	Dimethoate		Dimethoate 267	O. lignaria	F	Lab	NR	Lethal	Adult	Ladurner et al. 2005	NS	Oral	Acute	289	48h												0.26 µg/bee
Insecticide	Organophosphate	Dimethoate		Dimethoate 267	O. lignaria	F	Lab	NR	Lethal	Adult	Ladurner et al. 2005	NS	Oral	Acute	289	72h												0.25 µg/bee
Fungicide	Triazole	Propiconazole		Orbit	O. lignaria	F	Lab	NR	Lethal	Adult	Ladurner et al. 2005	NS	Oral	Acute	290	24h												67.81 µg/be
Fungicide	Triazole	Propiconazole		Orbit	O. lignaria	F	Lab	NR	Lethal	Adult	Ladurner et al. 2005	NS	Oral	Acute	290	48h												40.04 µg/bee
Fungicide	Triazole	Propiconazole		Orbit	O. lignaria	F	Lab	NR	Lethal	Adult	Ladurner et al. 2005	NS	Oral	Acute	290	72h												33.3 µg/bee
Fungicide	Phthalimide	Captan		Captan 50WP	O. lignaria	F	Lab	NR	Lethal	Adult	Ladurner et al. 2005	NS	Contact	Acute	291	72h												269.68 µg/bee
Insecticide	Organophosphate	Dimethoate		Dimethoate 267	O. lignaria	F	Lab	NR	Lethal	Adult	Ladurner et al. 2005	NS	Contact	Acute	292	24h												1.96 µg/bee
Insecticide	Organophosphate	Dimethoate		Dimethoate 267	O. lignaria	F	Lab	NR	Lethal	Adult	Ladurner et al. 2005	NS	Contact	Acute	292	48h												1.21 µg/bee
Insecticide	Organophosphate	Dimethoate		Dimethoate 267	O. lignaria	F	Lab	NR	Lethal	Adult	Ladurner et al. 2005	NS	Contact	Acute	292	72h												1.02 µg/bee
Insecticide	Organophosphate	Dimethoate		Dimethoate 267	O. lignaria	F	Semi-field	Y	Sublethal	Adult	Ladurner et al. 2008				293															100% died (0.56 kg [AI]/ha)
Fungicide	Benzimidazole	Benomyl		Benlate®	O. lignaria	F	Semi-field	Y	Sublethal	Adult	Ladurner et al. 2008				294															Not lethal		No effect on foraging		No effect on time spent in the nest or cell production
Fungicide	Dicarboximide	Iprodione		Rovral®	O. lignaria	F	Semi-field	Y	Sublethal	Adult	Ladurner et al. 2008				295															Not lethal		No effect on foraging		No effect on time spent in the nest or cell production
Fungicide	Phthalimide	Captan		Captan 50WP	O. lignaria	F	Semi-field	Y	Sublethal	Adult	Ladurner et al. 2008				296															Not lethal		No effect on foraging		No effect on time spent in the nest or cell production
Fungicide	Triazole	Propiconazole		Orbit™	O. lignaria	F	Semi-field	Y	Sublethal	Adult	Ladurner et al. 2008				297															Not lethal		No effect on foraging		No effect on time spent in the nest or cell production
Mixture	Dicarboximide fungicide, surfactant	Iprodione, surfactant		Rovral,Dyne-Amic	O. lignaria	F	Field	Y	Sublethal	Adult	Ladurner et al. 2008				298															Not lethal		No effect		No effect
Mixture	Dicarboximide fungicide, surfactant, fertilizer	Iprodione, surfactant, foliar fertilizer		Rovral,Dyne-Amic, Bayfolan Plus	O. lignaria	F	Field	Y	Sublethal	Adult	Ladurner et al. 2008				299															Not lethal		Decreased foraging, temporary		Decreased nesting activity, temporary
Insecticide	Phenylpyrazole	Fipronil		Technical grade	M. rotundata	F	Lab	NR	Lethal	Adult	Mayer and Lunden 1999	Acetone	Contact	Acute	300	24h												0.004 µg/bee
Insecticide	Phenylpyrazole	Fipronil		Technical grade	N. melanderi	F	Lab	NR	Lethal	Adult	Mayer and Lunden 1999	Acetone	Contact	Acute	301	24h												1.13 µg/bee
Insecticide	Pyrethroid	Fenvalerate		NS	M. rotundata	NS	Semi-field	Y	Sublethal	Adult	Mayer et al. 1987				302															Increased mortality
Insecticide	Pyrethroid	Fenvalerate		NS	N. melanderi	NS	Semi-field	Y	Sublethal	Adult	Mayer et al. 1987				303															Increased mortality
Mixture	Pyrethroid insecticide, adjuvant	Fenvalerate, booster		NS, Bond	M. rotundata	F	Field	Y	Sublethal	Adult	Mayer et al. 1987				304															Increased mortality
Insecticide	Pyrethroid	Cyhalothrin		Cyhalothrin 1EC	M. rotundata	F	Field	Y	Sublethal	Adult	Mayer et al. 1998				305															Increased mortality
Insecticide	Pyrethroid	Cyhalothrin		Cyhalothrin 1E	M. rotundata	F	Field	Y	Sublethal	Adult	Mayer et al. 1998				306															Increased mortality				Decreased number of occupied nests
Insecticide	Pyrethroid	Cyhalothrin		Cyhalothrin 1EC	N. melanderi	F	Field	Y	Sublethal	Adult	Mayer et al. 1998				307															Increased mortality
Insecticide	Pyrethroid	Cyhalothrin		Cyhalothrin 1EC	M. rotundata	F	Lab	NR	Lethal	Adult	Mayer et al. 1998	Acetone	Contact	Acute	308	24h												0.002 µg/bee
Mixture	Pyrethroid insecticide, adjuvant	Cyhalothrin, adjuvant		Cyalothrin 1EC, Bivert	M. rotundata	F	Field	NR	Sublethal	Adult	Mayer et al. 1998				309															Decreased mortality of N. meladeri (antagonism)
Mixture	Pyrethroid insecticide, adjuvant	Cyhalothrin, adjuvant		Cyalothrin 1EC, Bond	M. rotundata	F	Field	NR	Sublethal	Adult	Mayer et al. 1998				310															Not lethal
Mixture	Pyrethroid insecticide, adjuvant	Cyhalothrin, adjuvant		Cyalothrin 1EC, Bivert	N. melanderi	F	Field	NR	Sublethal	Adult	Mayer et al. 1998				311															Not lethal
Mixture	Pyrethroid insecticide, biopesticide	Cyhalothrin, oil insecticide		Cyalothrin 1EC, Sunspray Ultra-fine oil	N. melanderi	F	Field	NR	Sublethal	Adult	Mayer et al. 1998				312															Decreased mortality of N. meladeri (antagonism)
Mixture	Pyrethroid insecticide, biopesticide	Cyhalothrin, oil insecticide		Cyalothrin 1EC, Sunspray Ultra-fine oil	M. rotundata	F	Field	NR	Sublethal	Adult	Mayer et al. 1998				313															Not lethal
Mixture	Pyrethroid insecticide, surfactant	Cyhalothrin, surfactant		Cyalothrin 1EC, R-56	N. melanderi	F	Field	NR	Sublethal	Adult	Mayer et al. 1998				314															Decreased mortality of N. meladeri (antagonism)
Mixture	Pyrethroid insecticide, surfactant	Cyhalothrin, surfactant		Cyalothrin 1EC, Sylgard	M. rotundata	F	Field	NR	Sublethal	Adult	Mayer et al. 1998				315															Not lethal
Mixture	Pyrethroid insecticide, surfactant	Cyhalothrin, surfactant		Cyalothrin 1EC, R-56	M. rotundata	F	Field	NR	Sublethal	Adult	Mayer et al. 1998				316															Not lethal
Mixture	Pyrethroid insecticide, surfactant	Cyhalothrin, surfactant		Cyalothrin 1EC, Bond	N. melanderi	F	Field	NR	Sublethal	Adult	Mayer et al. 1998				317															Not lethal
Mixture	Pyrethroid insecticide, surfactant	Cyhalothrin, surfactant		Cyalothrin 1EC, Sylgard	N. melanderi	F	Field	NR	Sublethal	Adult	Mayer et al. 1998				318															Not lethal
Insecticide	Pyrethroid	Cyhalothrin		Cyhalothrin 1EC	N. melanderi	F	Lab	NR	Lethal	Adult	Mayer et al. 1998	Acetone	Contact	Acute	319	24h												0.036 µg/bee
Insecticide	Spinosyn	Spinosad		Technical grade	M. rotundata		Lab	NR	Lethal	Adult	Mayer et al. 2001	Acetone	Contact	Acute	320	24h												0.058 µg/bee
Insecticide	Spinosyn	Spinosad		Technical grade	N. melanderi		Lab	NR	Lethal	Adult	Mayer et al. 2001	Acetone	Contact	Acute	321	24h												0.065 µg/bee
Insecticide	Organophosphate	2-chloro-l-(2,4,5 -trichlorophenyl) vinyl dimethylphosphate		Gardona	N. melanderi	F	Lab	NR	Lethal	Adult	Moradeshaghi et al. 1974	Acetone	Contact	Acute	322	24h												2.69 µg/g
Insecticide	Carbamate	3,4,5- and 2,3,5-isomers of trimethylphenyl methylcarbamate		Landrin	N. melanderi	F	Lab	NR	Lethal	Adult	Moradeshaghi et al. 1974	Acetone	Contact	Acute	323	24h												47.90 µg/g
Insecticide	Carbamate	3,4,5- and 2,3,5-isomers of trimethylphenyl methylcarbamate		Landrin	N. melanderi	M	Lab	NR	Lethal	Adult	Moradeshaghi et al. 1974	Acetone	Contact	Acute	324	24h												73.48 µg/g
Insecticide	Carbamate	Carbaryl		Carbaryl	N. melanderi	F	Lab	NR	Lethal	Adult	Moradeshaghi et al. 1974	Acetone	Contact	Acute	325	24h												47.95 µg/g
Insecticide	Carbamate	Carbaryl		Carbaryl	N. melanderi	M	Lab	NR	Lethal	Adult	Moradeshaghi et al. 1974	Acetone	Contact	Acute	326	24h												86.37 µg/g
Insecticide	Organophosphate	Dicrotophos		Dicrotophos	N. melanderi	F	Lab	NR	Lethal	Adult	Moradeshaghi et al. 1974	Acetone	Contact	Acute	327	24h												1.52 µg/g
Insecticide	Organophosphate	Dicrotophos		Dicrotophos	N. melanderi	M	Lab	NR	Lethal	Adult	Moradeshaghi et al. 1974	Acetone	Contact	Acute	328	24h												1.75 µg/g
Insecticide	Organophosphate	Monocrotophos		Monocrotophos	N. melanderi	F	Lab	NR	Lethal	Adult	Moradeshaghi et al. 1974	Acetone	Contact	Acute	329	24h												0.84 µg/g
Insecticide	Organophosphate	Monocrotophos		Monocrotophos	N. melanderi	M	Lab	NR	Lethal	Adult	Moradeshaghi et al. 1974	Acetone	Contact	Acute	330	24h												0.83 µg/g
Insecticide	Organophosphate	Parathion		Technical grade	N. melanderi	F	Lab	NR	Lethal	Adult	Moradeshaghi et al. 1974	Acetone	Contact	Acute	331	24h												1.29 µg/g
Insecticide	Organophosphate	Parathion		Technical grade	N. melanderi	M	Lab	NR	Lethal	Adult	Moradeshaghi et al. 1974	Acetone	Contact	Acute	332	24h												1.29 µg/g
Insecticide	Neonicotinoid	Clothianidin		Technical grade	O. bicornis	NS	Semi-field	Y	Sublethal	Immature	Nicholls et al. 2017				333			No effect on larval or pupal survival	No effect on larval development time or time to emergence				No effect on food conversion			No effect on offspring weight
Insecticide	Biopesticide	Ajwain		Technical grade	M. rotundata	NS	Lab	NR	Sublethal	Adult	Ong et al. 2020				334															Reported mortality at 24, 48, 72 and 96 h
Insecticide	Biopesticide	Cinnamon		Technical grade	M. rotundata	NS	Lab	NR	Sublethal	Adult	Ong et al. 2020				335															Reported mortality at 24, 48, 72 and 96 h
Insecticide	Biopesticide	Clove		Technical grade	M. rotundata	NS	Lab	NR	Sublethal	Adult	Ong et al. 2020				336															Reported mortality at 24, 48, 72 and 96 h
Insecticide	Biopesticide	Cumin		Technical grade	M. rotundata	NS	Lab	NR	Sublethal	Adult	Ong et al. 2020				337															Reported mortality at 24, 48, 72 and 96 h
Insecticide	Pyrethroid	Fennel		Technical grade	M. rotundata	NS	Lab	NR	Sublethal	Adult	Ong et al. 2020				338															Reported mortality at 24, 48, 72 and 96 h
Insecticide	Biopesticide	Ginger		Technical grade	M. rotundata	NS	Lab	NR	Sublethal	Adult	Ong et al. 2020				339															Reported mortality at 24, 48, 72 and 96 h
Insecticide	Biopesticide	Nutmeg		Technical grade	M. rotundata	NS	Lab	NR	Sublethal	Adult	Ong et al. 2020				340															Reported mortality at 24, 48, 72 and 96 h
Insecticide	Biopesticide	Oregano		Technical grade	M. rotundata	NS	Lab	NR	Sublethal	Adult	Ong et al. 2020				341															Reported mortality at 24, 48, 72 and 96 h
Insecticide	Biopesticide	Turmeric		Technical grade	M. rotundata	NS	Lab	NR	Sublethal	Adult	Ong et al. 2020				342															Reported mortality at 24, 48, 72 and 96 h
Insecticide	Carbamate	Carbaryl bran bait		Commercially formulated	M. rotundata	NS	Semi-field	Y	Sublethal	Immature	Peach et al. 1995				343									No effect on emergence	No effect	No effect on offspring weight
Insecticide	Carbamate	Carbaryl bran bait		Commercially formulated	M. rotundata	F	Semi-field	Y	Sublethal	Adult	Peach et al. 1995				344															Not lethal				No effect on days spent nesting, rate of brood cell production
Mixture	Neonicotinoid insecticide, pyrethroid insecticide	Clothianidin, b-cyfluthrin		Elado	O. bicornis	NS	Field	Y	Sublethal	Immature	Peters et al. 2016				345			No adverse effect			Number of undeveloped eggs/larvae were lower at test site suggesting development was slightly better	More undeveloped female pupae		No effect on overwintering survival	More males emerged at the test site
Mixture	Neonicotinoid insecticide, pyrethroid insecticide	Clothianidin, b-cyfluthrin		Elado	O. bicornis	F	Field	Y	Sublethal	Adult	Peters et al. 2016				346																			No effect number of nesting females, number completed nests was higher at the test site,	No effect
Mixture	Neonicotinoid insecticide, pyrethroid insecticide	Clothianidin, b-cyfluthrin		Elado	O. bicornis	NS	Field	Y	Sublethal	Adult	Peters et al. 2016				347																			No treatment effect on the number of nesting females
Insecticide	Macrocyclic lactone	Abamectin		NS	O. lignaria	F	Lab	NR	Lethal	Adult	Peterson et al. 2020	Acetone	Contact	Acute	348	96h												32.86 ng/ug bee
Insecticide	Macrocyclic lactone	Abamectin		NS	O. lignaria	M	Lab	NR	Lethal	Adult	Peterson et al. 2020	Acetone	Contact	Acute	349	96h												5.51 ng/ug bee
Insecticide	Pyrethroid	Bifenthrin		NS	O. lignaria	F	Lab	NR	Lethal	Adult	Peterson et al. 2020	Acetone	Contact	Acute	350	96h												74.99 ng/ug bee
Insecticide	Pyrethroid	Bifenthrin		NS	O. lignaria	M	Lab	NR	Lethal	Adult	Peterson et al. 2020	Acetone	Contact	Acute	351	96h												32.63 ng/ug bee
Insecticide	Neonicotinoid	Clothianidin		NS	O. lignaria	F	Lab	NR	Lethal	Adult	Peterson et al. 2020	Acetone	Contact	Acute	352	96h												4.92 ng/ug bee
Insecticide	Neonicotinoid	Clothianidin		NS	O. lignaria	M	Lab	NR	Lethal	Adult	Peterson et al. 2020	Acetone	Contact	Acute	353	96h												2.88 ng/ug bee
Insecticide	Neonicotinoid	Imidacloprid		NS	O. lignaria	F	Lab	NR	Lethal	Adult	Peterson et al. 2020	Acetone	Contact	Acute	354	96h												25.47 ng/ug bee
Insecticide	Neonicotinoid	Imidacloprid		NS	O. lignaria	M	Lab	NR	Lethal	Adult	Peterson et al. 2020	Acetone	Contact	Acute	355	96h												26.35 ng/ug bee
Insecticide	Macrocyclic lactone	Ivermectin		NS	O. lignaria	F	Lab	NR	Lethal	Adult	Peterson et al. 2020	Acetone	Contact	Acute	356	96h												24.70 ng/ug bee
Insecticide	Macrocyclic lactone	Ivermectin		NS	O. lignaria	M	Lab	NR	Lethal	Adult	Peterson et al. 2020	Acetone	Contact	Acute	357	96h												9.14 ng/ ugbee
Insecticide	Pyrethroid	Permethrin		NS	O. lignaria	F	Lab	NR	Lethal	Adult	Peterson et al. 2020	Acetone	Contact	Acute	358	96h												289.66 ng/ug bee
Insecticide	Pyrethroid	Permethrin		NS	O. lignaria	M	Lab	NR	Lethal	Adult	Peterson et al. 2020	Acetone	Contact	Acute	359	96h												201.88 ng/ug bee
Insecticide	Neonicotinoid	Thiamethoxam		NS	O. lignaria	F	Lab	NR	Lethal	Adult	Peterson et al. 2020	Acetone	Contact	Acute	360	96h												9.65 ng/ug bee
Insecticide	Neonicotinoid	Thiamethoxam		NS	O. lignaria	M	Lab	NR	Lethal	Adult	Peterson et al. 2020	Acetone	Contact	Acute	361	96h												5.14 ng/ug bee
Insecticide	Pyrethroid	Etofenprox		Zenivex® E20	M. rotundata	F, M	Field	Y	Sublethal	Adult	Piccolomini et al. 2018				362																			No effect on number of completed nests
Insecticide	Pyrethroid	Etofenprox		Zenivex® E20	M. rotundata	NS	Field	Y	Sublethal	Immature	Piccolomini et al. 2018				363			No effect on larval survival			No effect on larval survival			No effect on number of emerged adults
Insecticide	Benzoylurea	Novaluron		Rimon 0.83 EC	M. rotundata	F, M	Semi-field	Y	Sublethal	Immature	Pitts-Singer and Barbour 2017				364			Increased mortality			Increased larval mortality
Insecticide	Benzoylurea	Novaluron		Rimon 0.83 EC	M. rotundata	F, M	Semi-field	Y	Sublethal	Adult	Pitts-Singer and Barbour 2017				365															Not lethal				Decreased brood cell production
Insecticide	Organophosphate	Dichlorvos		Ortho Home Defense Max No-Pest Insecticide strips	M. rotundata	F, M	Lab	NR	Lethal	Adult	Purdy and Kevan 2014	NS	Contact	Acute	366	1h													273.2 ug/m^3
Insecticide	Neonicotinoid	Clothianidin		Technical grade	O. bicornis	F	Lab	NR	Lethal	Adult	Robinson et al. 2017	Sucrose solution	Oral	Acute	367	48h													0.058 µg/L
Insecticide	Neonicotinoid	Clothianidin		Technical grade	O. bicornis	F	Lab	NR	Lethal	Adult	Robinson et al. 2017	Sucrose solution	Oral	Acute	367	240h													0.036 µg/L
Insecticide	Neonicotinoid	Clothianidin		Technical grade	O. bicornis	F	Lab	NR	Lethal	Adult	Robinson et al. 2017	Sucrose solution	Oral	Acute	367	96h													0.046 µg/L
Insecticide	Neonicotinoid	Clothianidin		Technical grade	O. bicornis	M	Lab	NR	Lethal	Adult	Robinson et al. 2017	Sucrose solution	Oral	Acute	368	48h													0.197 µg/L
Insecticide	Neonicotinoid	Clothianidin		Technical grade	O. bicornis	M	Lab	NR	Lethal	Adult	Robinson et al. 2017	Sucrose solution	Oral	Acute	368	96h													0.172 µg/L
Insecticide	Neonicotinoid	Clothianidin		Technical grade	O. bicornis	M	Lab	NR	Lethal	Adult	Robinson et al. 2017	Sucrose solution	Oral	Chronic	368	240h													0.058 µg/L
Mixture	Neonicotinoid insecticide, triazole fungicide	Clothianidin, propiconazole	High	Technical grade	O. bicornis	F	Lab	NR	Lethal	Adult	Robinson et al. 2017	Sucrose solution, >1% acetone	Oral	Acute	369	48h													0.048 µg/L
Mixture	Neonicotinoid insecticide, triazole fungicide	Clothianidin, propiconazole	High	Technical grade	O. bicornis	F	Lab	NR	Lethal	Adult	Robinson et al. 2017	Sucrose solution, >1% acetone	Oral	Acute	369	96h													0.048 µg/L
Mixture	Neonicotinoid insecticide, triazole fungicide	Clothianidin, propiconazole	High	Technical grade	O. bicornis	F	Lab	NR	Lethal	Adult	Robinson et al. 2017	Sucrose solution, >1% acetone	Oral	Chronic	369	240h													0.036 µg/L
Mixture	Neonicotinoid insecticide, triazole fungicide	Clothianidin, propiconazole	High	Technical grade	O. bicornis	M	Lab	NR	Lethal	Adult	Robinson et al. 2017	Sucrose solution, >1% acetone	Oral	Acute	370	48h													0.063 µg/L
Mixture	Neonicotinoid insecticide, triazole fungicide	Clothianidin, propiconazole	High	Technical grade	O. bicornis	M	Lab	NR	Lethal	Adult	Robinson et al. 2017	Sucrose solution, >1% acetone	Oral	Acute	370	96h													0.050 µg/L
Mixture	Neonicotinoid insecticide, triazole fungicide	Clothianidin, propiconazole	High	Technical grade	O. bicornis	M	Lab	NR	Lethal	Adult	Robinson et al. 2017	Sucrose solution, >1% acetone	Oral	Chronic	370	240h													0.025 µg/L
Mixture	Neonicotinoid insecticide, triazole fungicide	Clothianidin, propiconazole	Low	Technical grade	O. bicornis	F	Lab	NR	Lethal	Adult	Robinson et al. 2017	Sucrose solution, <1% acetone	Oral	Acute	371	48h													0.051 µg/L
Mixture	Neonicotinoid insecticide, triazole fungicide	Clothianidin, propiconazole	Low	Technical grade	O. bicornis	F	Lab	NR	Lethal	Adult	Robinson et al. 2017	Sucrose solution, <1% acetone	Oral	Acute	371	96h													0.042 µg/L
Mixture	Neonicotinoid insecticide, triazole fungicide	Clothianidin, propiconazole	Low	Technical grade	O. bicornis	F	Lab	NR	Lethal	Adult	Robinson et al. 2017	Sucrose solution, >1% acetone	Oral	Chronic	371	240h													0.031 µg/L
Mixture	Neonicotinoid insecticide, triazole fungicide	Clothianidin, propiconazole	Low	Technical grade	O. bicornis	M	Lab	NR	Lethal	Adult	Robinson et al. 2017	Sucrose solution, <1% acetone	Oral	Acute	372	48h													0.090 µg/L
Mixture	Neonicotinoid insecticide, triazole fungicide	Clothianidin, propiconazole	Low	Technical grade	O. bicornis	M	Lab	NR	Lethal	Adult	Robinson et al. 2017	Sucrose solution, <1% acetone	Oral	Acute	372	96h													0.084 µg/L
Mixture	Neonicotinoid insecticide, triazole fungicide	Clothianidin, propiconazole	Low	Technical grade	O. bicornis	M	Lab	NR	Lethal	Adult	Robinson et al. 2017	Sucrose solution, <1% acetone	Oral	Chronic	372	240h													0.056 µg/L
Insecticide	Organophosphate	Dimethoate		Technical grade	O. bicornis	F	Lab	NR	Lethal	Adult	Robinson et al. 2017	Sucrose solution	Oral	Acute	373	48h													3.63 µg/L
Insecticide	Organophosphate	Dimethoate		Technical grade	O. bicornis	F	Lab	NR	Lethal	Adult	Robinson et al. 2017	Sucrose solution	Oral	Acute	373	96h													1.011 µg/L
Insecticide	Organophosphate	Dimethoate		Technical grade	O. bicornis	M	Lab	NR	Lethal	Adult	Robinson et al. 2017	Sucrose solution	Oral	Acute	374	48h													4.65 µg/L
Insecticide	Organophosphate	Dimethoate		Technical grade	O. bicornis	M	Lab	NR	Lethal	Adult	Robinson et al. 2017	Sucrose solution	Oral	Acute	374	96h													0.6 µg/L
Insecticide	Organophosphate	Dimethoate		Technical grade	O. bicornis	M	Lab	NR	Lethal	Adult	Robinson et al. 2017	Sucrose solution	Oral	Acute	374	240h													0.6 µg/L
Mixture	Organophosphate insecticide, triazole fungicide	Dimethoate, propiconazole	High	Technical grade	O. bicornis	F	Lab	NR	Lethal	Adult	Robinson et al. 2017	Sucrose solution, >1% acetone	Oral	Acute	375	48h													2.25 µg/L
Mixture	Organophosphate insecticide, triazole fungicide	Dimethoate, propiconazole	High	Technical grade	O. bicornis	F	Lab	NR	Lethal	Adult	Robinson et al. 2017	Sucrose solution, >1% acetone	Oral	Acute	375	96h													1.024 µg/L
Mixture	Organophosphate insecticide, triazole fungicide	Dimethoate, propiconazole	High	Technical grade	O. bicornis	M	Lab	NR	Lethal	Adult	Robinson et al. 2017	Sucrose solution, >1% acetone	Oral	Chronic	376	48h													3.98 µg/L
Mixture	Organophosphate insecticide, triazole fungicide	Dimethoate, propiconazole	High	Technical grade	O. bicornis	F	Lab	NR	Lethal	Adult	Robinson et al. 2017	Sucrose solution, <1% acetone	Oral	Chronic	376	240h													0.368 µg/L
Mixture	Organophosphate insecticide, triazole fungicide	Dimethoate, propiconazole	Low	Technical grade	O. bicornis	F	Lab	NR	Lethal	Adult	Robinson et al. 2017	Sucrose solution, <1% acetone	Oral	Acute	377	48h													2.25 µg/L
Mixture	Organophosphate insecticide, triazole fungicide	Dimethoate, propiconazole	Low	Technical grade	O. bicornis	F	Lab	NR	Lethal	Adult	Robinson et al. 2017	Sucrose solution, <1% acetone	Oral	Acute	377	96h													0.68 µg/L
Mixture	Organophosphate insecticide, triazole fungicide	Dimethoate, propiconazole	Low	Technical grade	O. bicornis	M	Lab	NR	Lethal	Adult	Robinson et al. 2017	Sucrose solution, <1% acetone	Oral	Acute	378	48h													2.62 µg/L
Mixture	Organophosphate insecticide, triazole fungicide	Dimethoate, propiconazole	Low	Technical grade	O. bicornis	M	Lab	NR	Lethal	Adult	Robinson et al. 2017	Sucrose solution, <1% acetone	Oral	Acute	378	96h													0.80 µg/L
Mixture	Organophosphate insecticide, triazole fungicide	Dimethoate, propiconazole	Low	Technical grade	O. bicornis	M	Lab	NR	Lethal	Adult	Robinson et al. 2017	Sucrose solution, <1% acetone	Oral	Acute	378	240h													0.368 µg/L
Insecticide	Neonicotinoid	Thiamethoxam		Cruiser OSR	O. bicornis	F, M	Field	Y	Sublethal	Immature	Ruddle et al. 2018				379						No effect on number of cocoons/female			No effect on eclosion success	No effect	No effect
Insecticide	Neonicotinoid	Thiamethoxam		Cruiser OSR	O. bicornis	F, M	Semi-field	Y	Sublethal	Immature	Ruddle et al. 2018				380						No effect on number of cocoons/female			No effect on eclosion success	No effect	No effect
Insecticide	Neonicotinoid	Thiamethoxam		Cruiser OSR	O. bicornis	F, M	Field	Y	Sublethal	Adult	Ruddle et al. 2018				381																	No effect on foraging activity		No difference in number of nests completed/female or the number of cells/nest.	No effect on flight activity at nest entrances
Insecticide	Neonicotinoid	Thiamethoxam		Cruiser OSR	O. bicornis	F, M	Semi-field	Y	Sublethal	Adult	Ruddle et al. 2018				382																	No effect on foraging activity		No difference in number of nests completed/female or the number of cells/nest.	No effect on flight activity at nest entrances
Mixture	Neonicotinoid insecticide, pyrethroid insecticide	Clothianidin, b-cyfluthrin		Elado	O. bicornis	F	Field	Y	Sublethal	Adult	Rundlof et al. 2015				383																			Decreased number of brood cells
Mixture	Neonicotinoid insecticide, neonicotinoid insecticide	Clothianidin, thiamethoxam		Technical grade	O. bicornis	F	Lab	Y	Sublethal	Immature	Sandrock et al. 2014				384			Increased larval mortality			Increased larval mortality			Decreased overwintering survival	Male biased sex ratio	No effect
Mixture	Neonicotinoid insecticide, neonicotinoid insecticide	Clothianidin, thiamethoxam		Technical grade	O. bicornis	F	Lab	Y	Sublethal	Adult	Sandrock et al. 2014				385																No effect			Decreased number nests completed and number of brood cells
Insecticide	Neonicotinoid	Clothianidin		Technical grade	O. lignaria	F, M	Lab	NR	Lethal	Adult	Scott-Dupree et al. 2009	Acetone-olive oil	Contact	Acute	386	48h													0.10 (wt:vol) x 10^-3
Insecticide	Neonicotinoid	Clothianidin		Technical grade	M. rotundata	F, M	Lab	NR	Lethal	Adult	Scott-Dupree et al. 2009	Acetone-olive oil	Contact	Acute	387	48h													0.08 (wt:vol) x 10^-3
Insecticide	Pyrethroid	Deltamethrin		Technical grade	O. lignaria	F, M	Lab	NR	Lethal	Adult	Scott-Dupree et al. 2009	Acetone-olive oil	Contact	Acute	388	48h													8.90 (wt:vol) x 10^-3
Insecticide	Pyrethroid	Deltamethrin		Technical grade	M. rotundata	F, M	Lab	NR	Lethal	Adult	Scott-Dupree et al. 2009	Acetone-olive oil	Contact	Acute	389	48h													0.13 (wt:vol) x 10^-3
Insecticide	Neonicotinoid	Imidacloprid		Technical grade	O. lignaria	F, M	Lab	NR	Lethal	Adult	Scott-Dupree et al. 2009	Acetone-olive oil	Contact	Acute	390	48h													0.07 (wt:vol) x 10^-3
Insecticide	Neonicotinoid	Imidacloprid		Technical grade	M. rotundata	F, M	Lab	NR	Lethal	Adult	Scott-Dupree et al. 2009	Acetone-olive oil	Contact	Acute	391	48h													0.17 (wt:vol) x 10^-3
Insecticide	Spinosyn	Spinosad		Technical grade	O. lignaria	F, M	Lab	NR	Lethal	Adult	Scott-Dupree et al. 2009	Acetone-olive oil	Contact	Acute	392	48h													4.70 (wt:vol) x 10^-3
Insecticide	Spinosyn	Spinosad		Technical grade	M. rotundata	F, M	Lab	NR	Lethal	Adult	Scott-Dupree et al. 2009	Acetone-olive oil	Contact	Acute	393	48h													1.25 (wt:vol) x 10^-3
Insecticide	Tetramic acid	Spirotetramet		Technical grade	O. cornuta	NS	Lab	Y	Sublethal	Immature	Sgolastra et al. 2015				394			No effect on mortality rate	No effect on larval development time or spinning duration		No effect (M), but females took longer to complete spinning their cocoons		No effect	No effect time to emergence	No effect		Decreased longevity (M & F)
Insecticide	Neonicotinoid	Clothianidin		Technical grade	O. bicornis	F	Lab	Y	Sublethal	Adult	Sgolastra et al. 2017				395															Mortality reported when exposed to LD10 dose
Fungicide	Triazole	Propiconazole		Technical grade	O. bicornis	F	Lab	Y	Sublethal	Adult	Sgolastra et al. 2017				396															Low mortality reported
Insecticide	Neonicotinoid	Clothianidin		Technical grade	O. bicornis	F	Lab	NR	Lethal	Adult	Sgolastra et al. 2017	Acetone	Oral	Acute	397	72h												1.17 ng/bee
Mixture	Neonicotinoid insecticide, triazole fungicide	Clothianidin, propiconazole		Technical grade	O. bicornis	F	Lab	NR	Sublethal	Adult	Sgolastra et al. 2017				398															Synergism
Insecticide	Neonicotinoid	Clothianidin		Technical grade	O. bicornis	F	Lab	Y	Sublethal	Adult	Sgolastra et al. 2018				399																No effect		Increased consumption				No effect on ovary maturation
Fungicide	Triazole	Propiconazole		Technical grade	O. bicornis	F	Lab	Y	Sublethal	Adult	Sgolastra et al. 2018				400																Decreased		No effect on post-exposure syrup consumption, pollen consumption could not be measured				No effect
Mixture	Neonicotinoid insecticide, triazole fungicide	Clothianidin, propiconazole		Technical grade	O. bicornis	F	Lab	Y	Sublethal	Adult	Sgolastra et al. 2018				401															Increased mortality	Decreased longevity		Decreased feeding				Slowed ovary maturation
Fungicide	Metalloid	Arsenic		Technical grade	O. bicornis	F, M	Lab	NR	Lethal	Adult	Spurgeon et al. 2016	Water	Oral	Acute	402	48h												10.10 mg/bee
Fungicide	Metalloid	Arsenic		Technical grade	O. bicornis	F, M	Lab	NR	Lethal	Adult	Spurgeon et al. 2016	Water	Oral	Acute	402	96h												1.24 mg/bee
Fungicide	Metalloid	Arsenic		Technical grade	O. bicornis	F, M	Lab	NR	Lethal	Adult	Spurgeon et al. 2016	Water	Oral	Chronic	402	240h												ND
Fungicide	Metal	Cadmium		Technical grade	O. bicornis	F, M	Lab	NR	Lethal	Adult	Spurgeon et al. 2016	Water	Oral	Acute	403	48h												5.48 mg/bee
Fungicide	Metal	Cadmium		Technical grade	O. bicornis	F, M	Lab	NR	Lethal	Adult	Spurgeon et al. 2016	Water	Oral	Acute	403	96h												0.88 mg/bee
Fungicide	Metal	Cadmium		Technical grade	O. bicornis	F, M	Lab	NR	Lethal	Adult	Spurgeon et al. 2016	Water	Oral	Chronic	403	240h												1.0 mg/bee
Insecticide	Neonicotinoid	Clothianidin		Technical grade	O. bicornis	F, M	Lab	NR	Lethal	Adult	Spurgeon et al. 2016	Water	Oral	Acute	404	48h												0.0084 mg/bee
Insecticide	Neonicotinoid	Clothianidin		Technical grade	O. bicornis	F, M	Lab	NR	Lethal	Adult	Spurgeon et al. 2016	Water	Oral	Acute	404	96h												0.0124 mg/bee
Insecticide	Neonicotinoid	Clothianidin		Technical grade	O. bicornis	F, M	Lab	NR	Lethal	Adult	Spurgeon et al. 2016	Water	Oral	Chronic	404	240h												0.0280 mg/bee
Insecticide	Organophosphate	Dimethoate		Technical grade	O. bicornis	F, M	Lab	NR	Lethal	Adult	Spurgeon et al. 2016	Water	Oral	Acute	405	48h												1.546 mg/bee
Insecticide	Organophosphate	Dimethoate		Technical grade	O. bicornis	F, M	Lab	NR	Lethal	Adult	Spurgeon et al. 2016	Water	Oral	Acute	405	96h												1.47 mg/bee
Insecticide	Organophosphate	Dimethoate		Technical grade	O. bicornis	F, M	Lab	NR	Lethal	Adult	Spurgeon et al. 2016	Water	Oral	Chronic	405	240h												ND
Mixture	Neonicotinoid insecticide, pyrethroid insecticide	Clothianidin, tau-fluvalinate		NS	O. bicornis	F	Lab	NR	Sublethal	Adult	Spurgeon et al. 2016				406															No potentiation
Mixture	Neonicotinoid insecticide, triazole fungicide	Clothianidin, propiconazole		NS	O. bicornis	F	Lab	NR	Sublethal	Adult	Spurgeon et al. 2016				407															Moderate potentiation
Mixture	Organophosphate insecticide, neonicotinoid insecticide	Dimethoate, clothianidin		NS	O. bicornis	F	Lab	NR	Sublethal	Adult	Spurgeon et al. 2016				408															Antagonism
Insecticide	Organophosphate	Diazinon		Technical grade	M. rotundata	NS	Lab	NR	Lethal	Adult	Stark et al. 1995	Acetone	Contact	Acute	409	24h												0.12 µg/bee
Insecticide	Organophosphate	Diazinon		Technical grade	N. melanderi	NS	Lab	NR	Lethal	Adult	Stark et al. 1995	Acetone	Contact	Acute	410	24h												0.45 µg/bee
Insecticide	Neonicotinoid	Imidacloprid		Technical grade	M. rotundata	NS	Lab	NR	Lethal	Adult	Stark et al. 1995	Acetone	Contact	Acute	411	24h												1 µg/bee
Insecticide	Neonicotinoid	Imidacloprid		Technical grade	N. melanderi	NS	Lab	NR	Lethal	Adult	Stark et al. 1995	Acetone	Contact	Acute	412	24h												0.040 µg/bee
Insecticide	Carbamate	RH7988		Technical grade	M. rotundata	NS	Lab	NR	Lethal	Adult	Stark et al. 1995	Acetone	Contact	Acute	413	24h												6.11 µg/bee
Insecticide	Carbamate	RH7988		Technical grade	N. melanderi	NS	Lab	NR	Lethal	Adult	Stark et al. 1995	Acetone	Contact	Acute	414	24h												5.02 µg/bee
Insecticide	Neonicotinoid	Clothianidin		Modesto	O. cornuta	NS	Semi-field	Y	Sublethal	Immature	Strobl et al. 2019				415			No effect on mortality							Male biased, but the same effect was observed in the control
Insecticide	Neonicotinoid	Clothianidin		Technical grade	O. bicornis	F	Lab	Y	Sublethal	Adult	Strobl et al. 2020				416															No effect			No effect
Herbicide	Phosphonate	N-(phosphonomethyl)glycine		Roundup profi	O. bicornis	F	Lab	Y	Sublethal	Adult	Strobl et al. 2020				417															No effect			No effect
Mixture	Neonicotinoid insecticide, phosphonate herbicide	Clothianidin, N-(phosphonomethyl)glycine		Technical grade, Roundup profi	O. bicornis	F	Lab	Y	Sublethal	Adult	Strobl et al. 2020				418															No effect			No effect
Insecticide	Neonicotinoid	Clothianidin		Modesto	O. cornuta	M	Lab	Y	Sublethal	Adult	Stroble et al. 2021				419				No effect					No effect						No effect								No effect
Insecticide	Neonicotinoid	Imidacloprid		AdmirelPro	O. lignaria	F	Semi-field	Y	Sublethal	Adult	Stuigross and Williams 2020				420									Decreased overwintering survival in both low and high resource availability	Male biased in both low and high resource availability	No effect								Decreased probability of nesting and the number of cells/day in both low and high resource availability
Fungicide	Carboxylic ester	Kresoxim-methyl		Stroby®	O. cornuta	NS	Lab	Y	Sublethal	Immature	Tesoreiro et al. 2003				421			No effect on larval mortality			No effect on larval mortality
Fungicide	Metal	Copper oxychloride		Cuprocaffaro/WG ®	O. cornuta	NS	Lab	Y	Sublethal	Immature	Tesoreiro et al. 2003				422			Increased larval mortality			Increased larval mortality
Insecticide	Biopesticide	Quassin		Tecomag®	O. cornuta	NS	Lab	Y	Sublethal	Immature	Tesoriero et al. 2003				423			Increased larval mortality			Increased larval mortality
Insecticide	Organochlorine	DDT (dichlorodiphenyltrichloroethane)		Technical grade	M. rotundata	NS	Lab	NR	Lethal	Adult	Torchio 1973	Acetone	Contact	Acute	424	48h												0.556 µg/bee
Insecticide	Organochlorine	DDT (dichlorodiphenyltrichloroethane)		Technical grade	N. melanderi	NS	Lab	NR	Lethal	Adult	Torchio 1973	Acetone	Contact	Acute	425	48h												0.0074 µg/bee
Insecticide	Organophosphate	Demeton		Technical grade	M. rotundata	NS	Lab	NR	Lethal	Adult	Torchio 1973	Acetone	Contact	Acute	426	48h												0.013 µg/bee
Insecticide	Organophosphate	Demeton		Technical grade	N. melanderi	NS	Lab	NR	Lethal	Adult	Torchio 1973	Acetone	Contact	Acute	427	48h												0.076 µg/bee
Insecticide	Organophosphate	Diazinon		Technical grade	M. rotundata	NS	Lab	NR	Lethal	Adult	Torchio 1973	Acetone	Contact	Acute	428	48h												0.0073 µg/bee
Insecticide	Organophosphate	Diazinon		Technical grade	N. melanderi	NS	Lab	NR	Lethal	Adult	Torchio 1973	Acetone	Contact	Acute	429	48h												0.002 µg/bee
Insecticide	Organophosphate	Dicrotophos		Technical grade	M. rotundata	NS	Lab	NR	Lethal	Adult	Torchio 1973	Acetone	Contact	Acute	430	48h												0.0003 µg/bee
Insecticide	Organophosphate	Dicrotophos		Technical grade	N. melanderi	NS	Lab	NR	Lethal	Adult	Torchio 1973	Acetone	Contact	Acute	431	48h												0.001 µg/bee
Insecticide	Organochloride	Dieldrin		Technical grade	M. rotundata	NS	Lab	NR	Lethal	Adult	Torchio 1973	Acetone	Contact	Acute	432	48h												0.0036 µg/bee
Insecticide	Organochloride	Dieldrin		Technical grade	N. melanderi	NS	Lab	NR	Lethal	Adult	Torchio 1973	Acetone	Contact	Acute	433	48h												0.0023 µg/bee
Insecticide	Organophosphate	Dimethoate		Technical grade	M. rotundata	NS	Lab	NR	Lethal	Adult	Torchio 1973	Acetone	Contact	Acute	434	48h												0.0009 µg/bee
Insecticide	Organophosphate	Dimethoate		Technical grade	N. melanderi	NS	Lab	NR	Lethal	Adult	Torchio 1973	Acetone	Contact	Acute	435	48h												0.0021 µg/bee
Insecticide	Organophosphate	Malathion		Technical grade	M. rotundata	NS	Lab	NR	Lethal	Adult	Torchio 1973	Acetone	Contact	Acute	436	48h												0.0005 µg/bee
Insecticide	Organophosphate	Malathion		Technical grade	N. melanderi	NS	Lab	NR	Lethal	Adult	Torchio 1973	Acetone	Contact	Acute	437	48h												0.0036 µg/bee
Insecticide	Organophosphate	Mevinphos		Technical grade	M. rotundata	NS	Lab	NR	Lethal	Adult	Torchio 1973	Acetone	Contact	Acute	438	48h												0.146 µg/bee
Insecticide	Organophosphate	Mevinphos		Technical grade	N. melanderi	NS	Lab	NR	Lethal	Adult	Torchio 1973	Acetone	Contact	Acute	439	48h												0.002 µg/bee
Insecticide	Organophosphate	Naled		Technical grade	M. rotundata	NS	Lab	NR	Lethal	Adult	Torchio 1973	Acetone	Contact	Acute	440	48h												0.0245 µg/bee
Insecticide	Organophosphate	Naled		Technical grade	N. melanderi	NS	Lab	NR	Lethal	Adult	Torchio 1973	Acetone	Contact	Acute	441	48h												0.0016 µg/bee
Insecticide	Organophosphate	Oxydemetonmethyl		Technical grade	M. rotundata	NS	Lab	NR	Lethal	Adult	Torchio 1973	Acetone	Contact	Acute	442	48h												0.133 µg/bee
Insecticide	Organophosphate	Oxydemetonmethyl		Technical grade	N. melanderi	NS	Lab	NR	Lethal	Adult	Torchio 1973	Acetone	Contact	Acute	443	48h												0.0082 µg/bee
Insecticide	Organophosphate	Parathion		Technical grade	M. rotundata	NS	Lab	NR	Lethal	Adult	Torchio 1973	Acetone	Contact	Acute	444	48h												0.0157 µg/bee
Insecticide	Organophosphate	Parathion		Technical grade	N. melanderi	NS	Lab	NR	Lethal	Adult	Torchio 1973	Acetone	Contact	Acute	445	48h												0.0015 µg/bee
Insecticide	Organophosphate	Phosphamidon		Technical grade	M. rotundata	NS	Lab	NR	Lethal	Adult	Torchio 1973	Acetone	Contact	Acute	446	48h												0.0003 µg/bee
Insecticide	Organophosphate	Phosphamidon		Technical grade	N. melanderi	NS	Lab	NR	Lethal	Adult	Torchio 1973	Acetone	Contact	Acute	447	48h												0.0054 µg/bee
Insecticide	Organophosphate	TEPP (tetraethyl pyrophosphate)		Technical grade	M. rotundata	NS	Lab	NR	Lethal	Adult	Torchio 1973	Acetone	Contact	Acute	448	48h												0.048 µg/bee
Insecticide	Organophosphate	TEPP (tetraethyl pyrophosphate)		Technical grade	N. melanderi	NS	Lab	NR	Lethal	Adult	Torchio 1973	Acetone	Contact	Acute	449	48h												0.0032 µg/bee
Insecticide	Chlorinated hydrocarbon	Toxaphene		Technical grade	M. rotundata	NS	Lab	NR	Lethal	Adult	Torchio 1973	Acetone	Contact	Acute	450	48h												0.216 µg/bee
Insecticide	Chlorinated hydrocarbon	Toxaphene		Technical grade	N. melanderi	NS	Lab	NR	Lethal	Adult	Torchio 1973	Acetone	Contact	Acute	451	48h												0.0023 µg/bee
Insecticide	Organophosphate	Trichlorfon		Technical grade	M. rotundata	NS	Lab	NR	Lethal	Adult	Torchio 1973	Acetone	Contact	Acute	452	48h												0.136 µg/bee
Insecticide	Organophosphate	Trichlorfon		Technical grade	N. melanderi	NS	Lab	NR	Lethal	Adult	Torchio 1973	Acetone	Contact	Acute	453	48h												0.0465 µg/bee
Insecticide	Organophosphate	Naled		Dibrom	M. rotundata	F, M	Field	Y	Sublethal	Immature	Torchio 1983				454			Increased egg and larval mortality		Increased egg mortality	Increased larval mortality				No effect					Decreased number of adults 48 h after treatment				Decreased rate of brood cell production, but the rate of cell production recovered
Insecticide	Organophosphate	Trichlorfon		Dylox	M. rotundata	F, M	Field	Y	Sublethal	Immature	Torchio 1983				455			Increased egg and larval mortality		Increased egg mortality	Increased larval mortality				No effect					No effect on number of females				Decreased rate of brood cell production
Insecticide	Organophosphate	Naled		Dibrom	M. rotundata	F	Field	Y	Sublethal	Adult	Torchio 1983				456																			Decreased number of nesting bees and rate of brood cell production
Insecticide	Organophosphate	Trichlorfon		Dylox	M. rotundata	F	Field	Y	Sublethal	Adult	Torchio 1983				457																			Decreased rate of brood cell production
Insecticide	Neonicotinoid	Acetamiprid		Technical grade	O. bicornis	F	Lab	NR	Lethal	Adult	Uhl et al. 2019	Water	Contact	Acute	458	24h												1.72 µg a.i./bee
Insecticide	Pyrethroid	Alpha-cypermethrin		Technical grade	O. bicornis	F	Lab	NR	Lethal	Adult	Uhl et al. 2019	Water	Contact	Acute	459	24h												0.24 µg a.i./bee
Insecticide	Pyrethroid	Beta-cyfluthrin		Technical grade	O. bicornis	F	Lab	NR	Lethal	Adult	Uhl et al. 2019	Water	Contact	Acute	460	24h												0.04 µg a.i./bee
Insecticide	Anthranilic diamide	Chlorantraniliprole		Technical grade	O. bicornis	F	Lab	NR	Lethal	Adult	Uhl et al. 2019	Water	Contact	Acute	461	24h												5.92 µg a.i./bee
Insecticide	Organophosphate	Chlorpyrifos		Technical grade	O. bicornis	F	Lab	NR	Lethal	Adult	Uhl et al. 2019	Water	Contact	Acute	462	24h												4.19 µg a.i./bee
Insecticide	Pyrethroid	Deltamethrin		Technical grade	O. bicornis	F	Lab	NR	Lethal	Adult	Uhl et al. 2019	Water	Contact	Acute	463	24h												0.06 µg a.i./bee
Insecticide	Organophosphate	Dimethoate		Technical grade	O. bicornis	F	Lab	NR	Lethal	Adult	Uhl et al. 2019	Water	Contact	Acute	464	24h												1.32 ug a.i./bee
Insecticide	Pyrethroid	Etofenprox		Technical grade	O. bicornis	F	Lab	NR	Lethal	Adult	Uhl et al. 2019	Water	Contact	Acute	465	24h												0.18 µg a.i./bee
Insecticide	Butenolide	Flupyradifurone		Technical grade	O. bicornis	F	Lab	NR	Lethal	Adult	Uhl et al. 2019	Water	Contact	Acute	466	24h												10.59 µg a.i./bee
Insecticide	Neonicotinoid	Imidacloprid		Technical grade	O. bicornis	F	Lab	NR	Lethal	Adult	Uhl et al. 2019	Water	Contact	Acute	467	24h												0.03 µg a.i./bee
Insecticide	Oxadiazine	Indoxacarb		Technical grade	O. bicornis	F	Lab	NR	Lethal	Adult	Uhl et al. 2019	Water	Contact	Acute	468	24h												1.26 µg a.i./bee
Insecticide	Pyrethroid	Lambda-cyhalothrin		Technical grade	O. bicornis	F	Lab	NR	Lethal	Adult	Uhl et al. 2019	Water	Contact	Acute	469	24h												0.14 µg a.i./bee
Insecticide	Carbamate	Pirimicarb		Technical grade	O. bicornis	F	Lab	NR	Lethal	Adult	Uhl et al. 2019	Water	Contact	Acute	470	24h												115.07 µg a.i./bee
Insecticide	Spinosyn	Spinosad		Technical grade	O. bicornis	F	Lab	NR	Lethal	Adult	Uhl et al. 2019	Water	Contact	Acute	471	24h												2.06 µg a.i./bee
Insecticide	Neonicotinoid	Thiacloprid		Technical grade	O. bicornis	F	Lab	NR	Lethal	Adult	Uhl et al. 2019	Water	Contact	Acute	472	24h												1.16 µg a.i./bee
Insecticide	Pyrethroid	Zeta-cypermethrin		Technical grade	O. bicornis	F	Lab	NR	Lethal	Adult	Uhl et al. 2019	Water	Contact	Acute	473	24h												0.13 µg a.i./bee
Insecticide	Anthranilic diamide	Chlorantraniliprole		Coragen	E. pruinosa		Semi-field	Y	Sublethal	Adult	Willis Chan and Raine 2021				474									Decreased, but not significant	No effect							Decreased pollen collection		No effect
Insecticide	Neonicotinoid	Imidacloprid		Admire	E. pruinosa		Semi-field	Y	Sublethal	Adult	Willis Chan and Raine 2021				475									Decreased nest number and number offspring	No effect							Decreased pollen collection		Decreased nest number and number offspring
Mixture	Neonicotinoid insecticide, acylalanine fungicide, benzodioxole fungicide, ß-methoxyacrylate fungicide	Thiamethoxam, azoxystrobin, fludioxonil, methenoxam		FarMore FI400	E. pruinosa	F	Semi-field	Y	Sublethal	Adult	Willis Chan and Raine 2021				476									Decresed, but not significant	No effect							No effect		No effect
Mixture	Neonicotinoid insecticide, neonicotinoid insecticide	Imidicloprid, clothianidin, thiamethoxam		NS	O. bicornis	F	Field	Y	Sublethal	Adult	Woodcock et al. 2017				477																			Decreased reproduction
*Abbott et al. 2008 exposed bee larvae to control, low (3 or 6 ppb), intermediate (30 ppb), or high (300 ppb) doses of either imidacloprid or clothianidin
**Cecala et al. 2020 exposed adult bees to control, intermediate (30 ppb), or high (300 ppb) doses of imidacloprid

## Sheet: ST4 - Wild bee abundance
Pesticide classes	Active ingredients	Formulation	Field realistic (Y/N or NR)	Study type	Location	Wild bees investigated	Sites	Number of growing seasons	Concurrent reference plot	Pesticide sampling	Wild bee sampling	Source
Multiple, see primary literature	Multiple, see primary literature	Multiple, see primary literature	Y	Field	U.S.A.	80 spp including members of the genera Megachile and Osmia	Apple orchards	3	Y	Not direct, based on applicator use records	Yes, bee traps	Mallinger et al. 2015
Neonicotinoid, pyrethroid	Clothianidin, b-cyfluthrin	Elado	Y	Field	Sweeden	O. bicornis (released on study sites)	Oilseed rape	1	Y	Honey bee pollen and nectar, bumble bee nectar, field border plant nectar and pollen	Monitored nesting activity of commercially sourced O. bicornis	Rundlof et al. 205
Multiple, see primary literature	Multiple, see primary literature	NS	Y	Field	U.S.A.	55 spp from 22 genera including Megachile spp, Osmia spp, and Nomia spp.	Agricultural row crops (e.g., maize, soybeans)	1	Y	Not direct. Sampled soil and plant tissue, limited to 6 neonicotinoids	Yes, bee traps	Main et al. 2020
Multiple, see primary literature	Multiple, see primary literature	NS	Y	Field	U.S.A.	5 genera including Megachile spp		2	Y	Yes, field-collected bees	Yes, bee traps	Main et al. 2020
Unspecified site treatments	Unspecified site treatments	NS	Y	Field	U.S.A.	O. bicornis (released on study sites)		1	Y	Yes, pollen provisions	Yes, cocoons	Krichilsky et al. 2021
